# Supplementary material for: Designing optimal COVID-19 testing stations locally: A discrete event simulation model applied on a university campus
Source: PLoS One. 2021 Jun 29;16(6):e0253869. doi: 10.1371/journal.pone.0253869 (PMC8241042; doi:10.1371/journal.pone.0253869)
Supplement: S1 File — (ALP) [file pone.0253869.s001.alp]

<?xml version="1.0" encoding="UTF-8"?>
<!--
*************************************************
	         AnyLogic Project File 
*************************************************	         
-->
<AnyLogicWorkspace WorkspaceVersion="1.9" AnyLogicVersion="8.5.2.202001241833" AlpVersion="8.5.1">
<Model>
	<Id>1595200157800</Id>
	<Name><![CDATA[New]]></Name>
	<EngineVersion>6</EngineVersion>
	<JavaPackageName><![CDATA[covid]]></JavaPackageName>
	<ModelTimeUnit><![CDATA[Second]]></ModelTimeUnit>
	<ActiveObjectClasses>
		<!--   =========   Active Object Class   ========  -->
		<ActiveObjectClass>
			<Id>1595200157806</Id>
			<Name><![CDATA[Main]]></Name>
			<ClientAreaTopLeft><X>0</X><Y>0</Y></ClientAreaTopLeft>
			<Generic>false</Generic>
			<GenericParameter>
				<Id>1595200157804</Id>
				<Name><![CDATA[1595200157804]]></Name>
				<GenericParameterValue Class="CodeValue">
					<Code><![CDATA[T extends Agent]]></Code>
				</GenericParameterValue>
				<GenericParameterLabel><![CDATA[Generic parameter:]]></GenericParameterLabel>
			</GenericParameter>
			<FlowChartsUsage>ENTITY</FlowChartsUsage>
			<SamplesToKeep>100</SamplesToKeep>
			<LimitNumberOfArrayElements>false</LimitNumberOfArrayElements>
			<ElementsLimitValue>100</ElementsLimitValue>
			<MakeDefaultViewArea>true</MakeDefaultViewArea>
			<SceneGridColor/>
			<SceneBackgroundColor/>
			<SceneSkybox>null</SceneSkybox>
			<AgentProperties>
	 			<SpaceType>CONTINUOUS</SpaceType>			
				<EnvironmentDefinesInitialLocation>true</EnvironmentDefinesInitialLocation>
				<RotateAnimationTowardsMovement>true</RotateAnimationTowardsMovement>
				<RotateAnimationVertically>false</RotateAnimationVertically>
				<VelocityCode Class="CodeUnitValue">
					<Code><![CDATA[10]]></Code>
					<Unit Class="SpeedUnits"><![CDATA[MPS]]></Unit>
				</VelocityCode>
				<PhysicalLength Class="CodeUnitValue">
					<Code><![CDATA[1]]></Code>
					<Unit Class="LengthUnits"><![CDATA[METER]]></Unit>
				</PhysicalLength>
				<PhysicalWidth Class="CodeUnitValue">
					<Code><![CDATA[1]]></Code>
					<Unit Class="LengthUnits"><![CDATA[METER]]></Unit>
				</PhysicalWidth>
				<PhysicalHeight Class="CodeUnitValue">
					<Code><![CDATA[1]]></Code>
					<Unit Class="LengthUnits"><![CDATA[METER]]></Unit>
				</PhysicalHeight>
			</AgentProperties>
			<EnvironmentProperties>
					<EnableSteps>false</EnableSteps>
					<StepDurationCode Class="CodeUnitValue">
						<Code><![CDATA[1.0]]></Code>
						<Unit Class="TimeUnits"><![CDATA[SECOND]]></Unit>
					</StepDurationCode>
					<SpaceType>CONTINUOUS</SpaceType>
					<WidthCode><![CDATA[500]]></WidthCode>
					<HeightCode><![CDATA[500]]></HeightCode>
					<ZHeightCode><![CDATA[0]]></ZHeightCode>
					<ColumnsCountCode><![CDATA[100]]></ColumnsCountCode>
					<RowsCountCode><![CDATA[100]]></RowsCountCode>
					<NeigborhoodType>MOORE</NeigborhoodType>
					<LayoutType>USER_DEF</LayoutType>
					<LayoutTypeApplyOnStartup>true</LayoutTypeApplyOnStartup>
					<NetworkType>USER_DEF</NetworkType>
					<NetworkTypeApplyOnStartup>true</NetworkTypeApplyOnStartup>
					<ConnectionsPerAgentCode><![CDATA[2]]></ConnectionsPerAgentCode>
					<ConnectionsRangeCode><![CDATA[50]]></ConnectionsRangeCode>
					<NeighborLinkFractionCode><![CDATA[0.95]]></NeighborLinkFractionCode>
					<MCode><![CDATA[10]]></MCode>
			</EnvironmentProperties>
			<DatasetsCreationProperties>
				<AutoCreate>true</AutoCreate>
					<OccurrenceAtTime>true</OccurrenceAtTime>
					<OccurrenceDate>1595232000000</OccurrenceDate>
					<OccurrenceTime Class="CodeUnitValue">
						<Code><![CDATA[0]]></Code>
						<Unit Class="TimeUnits"><![CDATA[SECOND]]></Unit>
					</OccurrenceTime>
					<RecurrenceCode Class="CodeUnitValue">
						<Code><![CDATA[1]]></Code>
						<Unit Class="TimeUnits"><![CDATA[SECOND]]></Unit>
					</RecurrenceCode>
			</DatasetsCreationProperties>
			<ScaleRuler>
				<Id>1595200157802</Id>
				<Name><![CDATA[scale]]></Name>
				<X>0</X><Y>-150</Y>
				<PublicFlag>false</PublicFlag>
				<PresentationFlag>false</PresentationFlag>
				<ShowLabel>false</ShowLabel>
				<DrawMode>SHAPE_DRAW_2D3D</DrawMode>
				<Length>100</Length>
				<Rotation>0</Rotation>
				<ScaleType>BASED_ON_LENGTH</ScaleType>
				<ModelLength>10</ModelLength>
				<LengthUnits>METER</LengthUnits>
				<Scale>10</Scale>
				<InheritedFromParentAgentType>true</InheritedFromParentAgentType>
			</ScaleRuler>
			<CurrentLevel>1595200157805</CurrentLevel>
			<ConnectionsId>1595200157801</ConnectionsId>
			<Variables>
				<Variable Class="Parameter">
					<Id>1597443242903</Id>
					<Name><![CDATA[countOpPrep]]></Name>
					<X>210</X><Y>900</Y>
					<Label><X>10</X><Y>0</Y></Label>
					<PublicFlag>false</PublicFlag>
					<PresentationFlag>true</PresentationFlag>
					<ShowLabel>true</ShowLabel>
					<Properties SaveInSnapshot="true" ModificatorType="STATIC">
						<Type><![CDATA[int]]></Type>
						<UnitType><![CDATA[NONE]]></UnitType>
						<SdArray>false</SdArray>
						<DefaultValue Class="CodeValue">
							<Code><![CDATA[13]]></Code>
						</DefaultValue>
						<ParameterEditor>
							<Id>1597443242901</Id>
							<EditorContolType>TEXT_BOX</EditorContolType>
							<MinSliderValue><![CDATA[0]]></MinSliderValue>
							<MaxSliderValue><![CDATA[100]]></MaxSliderValue>
							<DelimeterType>NO_DELIMETER</DelimeterType>
						</ParameterEditor>
					</Properties>                 
				</Variable>
				<Variable Class="Parameter">
					<Id>1597443828254</Id>
					<Name><![CDATA[countOpTran]]></Name>
					<X>330</X><Y>900</Y>
					<Label><X>10</X><Y>0</Y></Label>
					<PublicFlag>false</PublicFlag>
					<PresentationFlag>true</PresentationFlag>
					<ShowLabel>true</ShowLabel>
					<Properties SaveInSnapshot="true" ModificatorType="STATIC">
						<Type><![CDATA[int]]></Type>
						<UnitType><![CDATA[NONE]]></UnitType>
						<SdArray>false</SdArray>
						<DefaultValue Class="CodeValue">
							<Code><![CDATA[12]]></Code>
						</DefaultValue>
						<ParameterEditor>
							<Id>1597443828252</Id>
							<EditorContolType>TEXT_BOX</EditorContolType>
							<MinSliderValue><![CDATA[0]]></MinSliderValue>
							<MaxSliderValue><![CDATA[100]]></MaxSliderValue>
							<DelimeterType>NO_DELIMETER</DelimeterType>
						</ParameterEditor>
					</Properties>                 
				</Variable>
				<Variable Class="Parameter">
					<Id>1597465146966</Id>
					<Name><![CDATA[countOpColl]]></Name>
					<X>450</X><Y>900</Y>
					<Label><X>10</X><Y>0</Y></Label>
					<PublicFlag>false</PublicFlag>
					<PresentationFlag>true</PresentationFlag>
					<ShowLabel>true</ShowLabel>
					<Properties SaveInSnapshot="true" ModificatorType="STATIC">
						<Type><![CDATA[int]]></Type>
						<UnitType><![CDATA[NONE]]></UnitType>
						<SdArray>false</SdArray>
						<DefaultValue Class="CodeValue">
							<Code><![CDATA[1]]></Code>
						</DefaultValue>
						<ParameterEditor>
							<Id>1597465146964</Id>
							<EditorContolType>TEXT_BOX</EditorContolType>
							<MinSliderValue><![CDATA[0]]></MinSliderValue>
							<MaxSliderValue><![CDATA[100]]></MaxSliderValue>
							<DelimeterType>NO_DELIMETER</DelimeterType>
						</ParameterEditor>
					</Properties>                 
				</Variable>
				<Variable Class="Parameter">
					<Id>1597465173896</Id>
					<Name><![CDATA[countOpLoad]]></Name>
					<X>560</X><Y>900</Y>
					<Label><X>10</X><Y>0</Y></Label>
					<PublicFlag>false</PublicFlag>
					<PresentationFlag>true</PresentationFlag>
					<ShowLabel>true</ShowLabel>
					<Properties SaveInSnapshot="true" ModificatorType="STATIC">
						<Type><![CDATA[int]]></Type>
						<UnitType><![CDATA[NONE]]></UnitType>
						<SdArray>false</SdArray>
						<DefaultValue Class="CodeValue">
							<Code><![CDATA[2]]></Code>
						</DefaultValue>
						<ParameterEditor>
							<Id>1597465173894</Id>
							<EditorContolType>TEXT_BOX</EditorContolType>
							<MinSliderValue><![CDATA[0]]></MinSliderValue>
							<MaxSliderValue><![CDATA[100]]></MaxSliderValue>
							<DelimeterType>NO_DELIMETER</DelimeterType>
						</ParameterEditor>
					</Properties>                 
				</Variable>
				<Variable Class="Parameter">
					<Id>1597465187890</Id>
					<Name><![CDATA[countOpTest]]></Name>
					<X>680</X><Y>900</Y>
					<Label><X>10</X><Y>0</Y></Label>
					<PublicFlag>false</PublicFlag>
					<PresentationFlag>true</PresentationFlag>
					<ShowLabel>true</ShowLabel>
					<Properties SaveInSnapshot="true" ModificatorType="STATIC">
						<Type><![CDATA[int]]></Type>
						<UnitType><![CDATA[NONE]]></UnitType>
						<SdArray>false</SdArray>
						<DefaultValue Class="CodeValue">
							<Code><![CDATA[4]]></Code>
						</DefaultValue>
						<ParameterEditor>
							<Id>1597465187888</Id>
							<EditorContolType>TEXT_BOX</EditorContolType>
							<MinSliderValue><![CDATA[0]]></MinSliderValue>
							<MaxSliderValue><![CDATA[100]]></MaxSliderValue>
							<DelimeterType>NO_DELIMETER</DelimeterType>
						</ParameterEditor>
					</Properties>                 
				</Variable>
				<Variable Class="Parameter">
					<Id>1597465216991</Id>
					<Name><![CDATA[countEqHeat]]></Name>
					<X>820</X><Y>900</Y>
					<Label><X>10</X><Y>0</Y></Label>
					<PublicFlag>false</PublicFlag>
					<PresentationFlag>true</PresentationFlag>
					<ShowLabel>true</ShowLabel>
					<Properties SaveInSnapshot="true" ModificatorType="STATIC">
						<Type><![CDATA[int]]></Type>
						<UnitType><![CDATA[NONE]]></UnitType>
						<SdArray>false</SdArray>
						<DefaultValue Class="CodeValue">
							<Code><![CDATA[2]]></Code>
						</DefaultValue>
						<ParameterEditor>
							<Id>1597465216989</Id>
							<EditorContolType>TEXT_BOX</EditorContolType>
							<MinSliderValue><![CDATA[0]]></MinSliderValue>
							<MaxSliderValue><![CDATA[100]]></MaxSliderValue>
							<DelimeterType>NO_DELIMETER</DelimeterType>
						</ParameterEditor>
					</Properties>                 
				</Variable>
				<Variable Class="Parameter">
					<Id>1597465493565</Id>
					<Name><![CDATA[countEqBio]]></Name>
					<X>940</X><Y>900</Y>
					<Label><X>10</X><Y>0</Y></Label>
					<PublicFlag>false</PublicFlag>
					<PresentationFlag>true</PresentationFlag>
					<ShowLabel>true</ShowLabel>
					<Properties SaveInSnapshot="true" ModificatorType="STATIC">
						<Type><![CDATA[int]]></Type>
						<UnitType><![CDATA[NONE]]></UnitType>
						<SdArray>false</SdArray>
						<DefaultValue Class="CodeValue">
							<Code><![CDATA[3]]></Code>
						</DefaultValue>
						<ParameterEditor>
							<Id>1597465493563</Id>
							<EditorContolType>TEXT_BOX</EditorContolType>
							<MinSliderValue><![CDATA[0]]></MinSliderValue>
							<MaxSliderValue><![CDATA[100]]></MaxSliderValue>
							<DelimeterType>NO_DELIMETER</DelimeterType>
						</ParameterEditor>
					</Properties>                 
				</Variable>
				<Variable Class="Parameter">
					<Id>1597465524347</Id>
					<Name><![CDATA[countEqCent]]></Name>
					<X>1050</X><Y>900</Y>
					<Label><X>10</X><Y>0</Y></Label>
					<PublicFlag>false</PublicFlag>
					<PresentationFlag>true</PresentationFlag>
					<ShowLabel>true</ShowLabel>
					<Properties SaveInSnapshot="true" ModificatorType="STATIC">
						<Type><![CDATA[int]]></Type>
						<UnitType><![CDATA[NONE]]></UnitType>
						<SdArray>false</SdArray>
						<DefaultValue Class="CodeValue">
							<Code><![CDATA[1]]></Code>
						</DefaultValue>
						<ParameterEditor>
							<Id>1597465524345</Id>
							<EditorContolType>TEXT_BOX</EditorContolType>
							<MinSliderValue><![CDATA[0]]></MinSliderValue>
							<MaxSliderValue><![CDATA[100]]></MaxSliderValue>
							<DelimeterType>NO_DELIMETER</DelimeterType>
						</ParameterEditor>
					</Properties>                 
				</Variable>
				<Variable Class="Parameter">
					<Id>1597465544080</Id>
					<Name><![CDATA[countEqTest]]></Name>
					<X>1170</X><Y>900</Y>
					<Label><X>10</X><Y>0</Y></Label>
					<PublicFlag>false</PublicFlag>
					<PresentationFlag>true</PresentationFlag>
					<ShowLabel>true</ShowLabel>
					<Properties SaveInSnapshot="true" ModificatorType="STATIC">
						<Type><![CDATA[int]]></Type>
						<UnitType><![CDATA[NONE]]></UnitType>
						<SdArray>false</SdArray>
						<DefaultValue Class="CodeValue">
							<Code><![CDATA[4]]></Code>
						</DefaultValue>
						<ParameterEditor>
							<Id>1597465544078</Id>
							<EditorContolType>TEXT_BOX</EditorContolType>
							<MinSliderValue><![CDATA[0]]></MinSliderValue>
							<MaxSliderValue><![CDATA[100]]></MaxSliderValue>
							<DelimeterType>NO_DELIMETER</DelimeterType>
						</ParameterEditor>
					</Properties>                 
				</Variable>
			</Variables>
			<Connectors>
				<Connector>
					<Id>1596835750530</Id>
					<Name><![CDATA[connector9]]></Name>
					<X>880</X><Y>300</Y>
					<Label><X>10</X><Y>0</Y></Label>
					<PublicFlag>false</PublicFlag>
					<PresentationFlag>true</PresentationFlag>
					<ShowLabel>false</ShowLabel>
					<SourceEmbeddedObjectReference>
						<PackageName><![CDATA[covid]]></PackageName>
						<ClassName><![CDATA[Main]]></ClassName>
						<ItemName><![CDATA[serviceTrans3]]></ItemName>
					</SourceEmbeddedObjectReference>
					<SourceConnectableItemReference>
						<PackageName><![CDATA[com.anylogic.libraries.processmodeling]]></PackageName>
						<ClassName><![CDATA[Service]]></ClassName>
						<ItemName><![CDATA[in]]></ItemName>
					</SourceConnectableItemReference>
					<TargetEmbeddedObjectReference>
						<PackageName><![CDATA[covid]]></PackageName>
						<ClassName><![CDATA[Main]]></ClassName>
						<ItemName><![CDATA[serviceLoad2]]></ItemName>
					</TargetEmbeddedObjectReference>
					<TargetConnectableItemReference>
						<PackageName><![CDATA[com.anylogic.libraries.processmodeling]]></PackageName>
						<ClassName><![CDATA[Service]]></ClassName>
						<ItemName><![CDATA[out]]></ItemName>
					</TargetConnectableItemReference>
					<Points>
						<Point><X>0</X><Y>0</Y></Point>
						<Point><X>-60</X><Y>0</Y></Point>
					</Points>
				</Connector>
				<Connector>
					<Id>1596835756950</Id>
					<Name><![CDATA[connector10]]></Name>
					<X>980</X><Y>300</Y>
					<Label><X>10</X><Y>0</Y></Label>
					<PublicFlag>false</PublicFlag>
					<PresentationFlag>true</PresentationFlag>
					<ShowLabel>false</ShowLabel>
					<SourceEmbeddedObjectReference>
						<PackageName><![CDATA[covid]]></PackageName>
						<ClassName><![CDATA[Main]]></ClassName>
						<ItemName><![CDATA[serviceUnload]]></ItemName>
					</SourceEmbeddedObjectReference>
					<SourceConnectableItemReference>
						<PackageName><![CDATA[com.anylogic.libraries.processmodeling]]></PackageName>
						<ClassName><![CDATA[Service]]></ClassName>
						<ItemName><![CDATA[in]]></ItemName>
					</SourceConnectableItemReference>
					<TargetEmbeddedObjectReference>
						<PackageName><![CDATA[covid]]></PackageName>
						<ClassName><![CDATA[Main]]></ClassName>
						<ItemName><![CDATA[serviceTrans3]]></ItemName>
					</TargetEmbeddedObjectReference>
					<TargetConnectableItemReference>
						<PackageName><![CDATA[com.anylogic.libraries.processmodeling]]></PackageName>
						<ClassName><![CDATA[Service]]></ClassName>
						<ItemName><![CDATA[out]]></ItemName>
					</TargetConnectableItemReference>
					<Points>
						<Point><X>0</X><Y>0</Y></Point>
						<Point><X>-60</X><Y>0</Y></Point>
					</Points>
				</Connector>
				<Connector>
					<Id>1596836079856</Id>
					<Name><![CDATA[connector14]]></Name>
					<X>740</X><Y>500</Y>
					<Label><X>10</X><Y>0</Y></Label>
					<PublicFlag>false</PublicFlag>
					<PresentationFlag>true</PresentationFlag>
					<ShowLabel>false</ShowLabel>
					<SourceEmbeddedObjectReference>
						<PackageName><![CDATA[covid]]></PackageName>
						<ClassName><![CDATA[Main]]></ClassName>
						<ItemName><![CDATA[serviceTrans4]]></ItemName>
					</SourceEmbeddedObjectReference>
					<SourceConnectableItemReference>
						<PackageName><![CDATA[com.anylogic.libraries.processmodeling]]></PackageName>
						<ClassName><![CDATA[Service]]></ClassName>
						<ItemName><![CDATA[in]]></ItemName>
					</SourceConnectableItemReference>
					<TargetEmbeddedObjectReference>
						<PackageName><![CDATA[covid]]></PackageName>
						<ClassName><![CDATA[Main]]></ClassName>
						<ItemName><![CDATA[serviceLoad4]]></ItemName>
					</TargetEmbeddedObjectReference>
					<TargetConnectableItemReference>
						<PackageName><![CDATA[com.anylogic.libraries.processmodeling]]></PackageName>
						<ClassName><![CDATA[Service]]></ClassName>
						<ItemName><![CDATA[out]]></ItemName>
					</TargetConnectableItemReference>
					<Points>
						<Point><X>0</X><Y>0</Y></Point>
						<Point><X>-100</X><Y>0</Y></Point>
					</Points>
				</Connector>
				<Connector>
					<Id>1596836799880</Id>
					<Name><![CDATA[connector22]]></Name>
					<X>460</X><Y>700</Y>
					<Label><X>10</X><Y>0</Y></Label>
					<PublicFlag>false</PublicFlag>
					<PresentationFlag>true</PresentationFlag>
					<ShowLabel>false</ShowLabel>
					<SourceEmbeddedObjectReference>
						<PackageName><![CDATA[covid]]></PackageName>
						<ClassName><![CDATA[Main]]></ClassName>
						<ItemName><![CDATA[serviceTest]]></ItemName>
					</SourceEmbeddedObjectReference>
					<SourceConnectableItemReference>
						<PackageName><![CDATA[com.anylogic.libraries.processmodeling]]></PackageName>
						<ClassName><![CDATA[Service]]></ClassName>
						<ItemName><![CDATA[in]]></ItemName>
					</SourceConnectableItemReference>
					<TargetEmbeddedObjectReference>
						<PackageName><![CDATA[covid]]></PackageName>
						<ClassName><![CDATA[Main]]></ClassName>
						<ItemName><![CDATA[serviceTrans6]]></ItemName>
					</TargetEmbeddedObjectReference>
					<TargetConnectableItemReference>
						<PackageName><![CDATA[com.anylogic.libraries.processmodeling]]></PackageName>
						<ClassName><![CDATA[Service]]></ClassName>
						<ItemName><![CDATA[out]]></ItemName>
					</TargetConnectableItemReference>
					<Points>
						<Point><X>0</X><Y>0</Y></Point>
						<Point><X>-100</X><Y>0</Y></Point>
					</Points>
				</Connector>
				<Connector>
					<Id>1596837270056</Id>
					<Name><![CDATA[connector4]]></Name>
					<X>1040</X><Y>100</Y>
					<Label><X>10</X><Y>0</Y></Label>
					<PublicFlag>false</PublicFlag>
					<PresentationFlag>true</PresentationFlag>
					<ShowLabel>false</ShowLabel>
					<SourceEmbeddedObjectReference>
						<PackageName><![CDATA[covid]]></PackageName>
						<ClassName><![CDATA[Main]]></ClassName>
						<ItemName><![CDATA[serviceHeat]]></ItemName>
					</SourceEmbeddedObjectReference>
					<SourceConnectableItemReference>
						<PackageName><![CDATA[com.anylogic.libraries.processmodeling]]></PackageName>
						<ClassName><![CDATA[Service]]></ClassName>
						<ItemName><![CDATA[in]]></ItemName>
					</SourceConnectableItemReference>
					<TargetEmbeddedObjectReference>
						<PackageName><![CDATA[covid]]></PackageName>
						<ClassName><![CDATA[Main]]></ClassName>
						<ItemName><![CDATA[batchRacks]]></ItemName>
					</TargetEmbeddedObjectReference>
					<TargetConnectableItemReference>
						<PackageName><![CDATA[com.anylogic.libraries.processmodeling]]></PackageName>
						<ClassName><![CDATA[Batch]]></ClassName>
						<ItemName><![CDATA[out]]></ItemName>
					</TargetConnectableItemReference>
					<Points>
						<Point><X>0</X><Y>0</Y></Point>
						<Point><X>-60</X><Y>0</Y></Point>
					</Points>
				</Connector>
				<Connector>
					<Id>1596837270057</Id>
					<Name><![CDATA[connector26]]></Name>
					<X>940</X><Y>100</Y>
					<Label><X>10</X><Y>0</Y></Label>
					<PublicFlag>false</PublicFlag>
					<PresentationFlag>true</PresentationFlag>
					<ShowLabel>false</ShowLabel>
					<SourceEmbeddedObjectReference>
						<PackageName><![CDATA[covid]]></PackageName>
						<ClassName><![CDATA[Main]]></ClassName>
						<ItemName><![CDATA[batchRacks]]></ItemName>
					</SourceEmbeddedObjectReference>
					<SourceConnectableItemReference>
						<PackageName><![CDATA[com.anylogic.libraries.processmodeling]]></PackageName>
						<ClassName><![CDATA[Batch]]></ClassName>
						<ItemName><![CDATA[in]]></ItemName>
					</SourceConnectableItemReference>
					<TargetEmbeddedObjectReference>
						<PackageName><![CDATA[covid]]></PackageName>
						<ClassName><![CDATA[Main]]></ClassName>
						<ItemName><![CDATA[serviceTrans1]]></ItemName>
					</TargetEmbeddedObjectReference>
					<TargetConnectableItemReference>
						<PackageName><![CDATA[com.anylogic.libraries.processmodeling]]></PackageName>
						<ClassName><![CDATA[Service]]></ClassName>
						<ItemName><![CDATA[out]]></ItemName>
					</TargetConnectableItemReference>
					<Points>
						<Point><X>0</X><Y>0</Y></Point>
						<Point><X>-60</X><Y>0</Y></Point>
					</Points>
				</Connector>
				<Connector>
					<Id>1596837325246</Id>
					<Name><![CDATA[connector5]]></Name>
					<X>1240</X><Y>100</Y>
					<Label><X>10</X><Y>0</Y></Label>
					<PublicFlag>false</PublicFlag>
					<PresentationFlag>true</PresentationFlag>
					<ShowLabel>false</ShowLabel>
					<SourceEmbeddedObjectReference>
						<PackageName><![CDATA[covid]]></PackageName>
						<ClassName><![CDATA[Main]]></ClassName>
						<ItemName><![CDATA[serviceTrans2]]></ItemName>
					</SourceEmbeddedObjectReference>
					<SourceConnectableItemReference>
						<PackageName><![CDATA[com.anylogic.libraries.processmodeling]]></PackageName>
						<ClassName><![CDATA[Service]]></ClassName>
						<ItemName><![CDATA[in]]></ItemName>
					</SourceConnectableItemReference>
					<TargetEmbeddedObjectReference>
						<PackageName><![CDATA[covid]]></PackageName>
						<ClassName><![CDATA[Main]]></ClassName>
						<ItemName><![CDATA[unbatchRacks]]></ItemName>
					</TargetEmbeddedObjectReference>
					<TargetConnectableItemReference>
						<PackageName><![CDATA[com.anylogic.libraries.processmodeling]]></PackageName>
						<ClassName><![CDATA[Unbatch]]></ClassName>
						<ItemName><![CDATA[out]]></ItemName>
					</TargetConnectableItemReference>
					<Points>
						<Point><X>0</X><Y>0</Y></Point>
						<Point><X>-60</X><Y>0</Y></Point>
					</Points>
				</Connector>
				<Connector>
					<Id>1596837325247</Id>
					<Name><![CDATA[connector27]]></Name>
					<X>1140</X><Y>100</Y>
					<Label><X>10</X><Y>0</Y></Label>
					<PublicFlag>false</PublicFlag>
					<PresentationFlag>true</PresentationFlag>
					<ShowLabel>false</ShowLabel>
					<SourceEmbeddedObjectReference>
						<PackageName><![CDATA[covid]]></PackageName>
						<ClassName><![CDATA[Main]]></ClassName>
						<ItemName><![CDATA[unbatchRacks]]></ItemName>
					</SourceEmbeddedObjectReference>
					<SourceConnectableItemReference>
						<PackageName><![CDATA[com.anylogic.libraries.processmodeling]]></PackageName>
						<ClassName><![CDATA[Unbatch]]></ClassName>
						<ItemName><![CDATA[in]]></ItemName>
					</SourceConnectableItemReference>
					<TargetEmbeddedObjectReference>
						<PackageName><![CDATA[covid]]></PackageName>
						<ClassName><![CDATA[Main]]></ClassName>
						<ItemName><![CDATA[serviceHeat]]></ItemName>
					</TargetEmbeddedObjectReference>
					<TargetConnectableItemReference>
						<PackageName><![CDATA[com.anylogic.libraries.processmodeling]]></PackageName>
						<ClassName><![CDATA[Service]]></ClassName>
						<ItemName><![CDATA[out]]></ItemName>
					</TargetConnectableItemReference>
					<Points>
						<Point><X>0</X><Y>0</Y></Point>
						<Point><X>-60</X><Y>0</Y></Point>
					</Points>
				</Connector>
				<Connector>
					<Id>1596837414773</Id>
					<Name><![CDATA[connector6]]></Name>
					<X>1280</X><Y>100</Y>
					<Label><X>10</X><Y>0</Y></Label>
					<PublicFlag>false</PublicFlag>
					<PresentationFlag>true</PresentationFlag>
					<ShowLabel>false</ShowLabel>
					<SourceEmbeddedObjectReference>
						<PackageName><![CDATA[covid]]></PackageName>
						<ClassName><![CDATA[Main]]></ClassName>
						<ItemName><![CDATA[serviceTrans2]]></ItemName>
					</SourceEmbeddedObjectReference>
					<SourceConnectableItemReference>
						<PackageName><![CDATA[com.anylogic.libraries.processmodeling]]></PackageName>
						<ClassName><![CDATA[Service]]></ClassName>
						<ItemName><![CDATA[out]]></ItemName>
					</SourceConnectableItemReference>
					<TargetEmbeddedObjectReference>
						<PackageName><![CDATA[covid]]></PackageName>
						<ClassName><![CDATA[Main]]></ClassName>
						<ItemName><![CDATA[unbatchVials]]></ItemName>
					</TargetEmbeddedObjectReference>
					<TargetConnectableItemReference>
						<PackageName><![CDATA[com.anylogic.libraries.processmodeling]]></PackageName>
						<ClassName><![CDATA[Unbatch]]></ClassName>
						<ItemName><![CDATA[in]]></ItemName>
					</TargetConnectableItemReference>
					<Points>
						<Point><X>0</X><Y>0</Y></Point>
						<Point><X>60</X><Y>0</Y></Point>
						<Point><X>60</X><Y>60</Y></Point>
						<Point><X>-1240</X><Y>60</Y></Point>
						<Point><X>-1240</X><Y>200</Y></Point>
						<Point><X>-1220</X><Y>200</Y></Point>
					</Points>
				</Connector>
				<Connector>
					<Id>1596837414774</Id>
					<Name><![CDATA[connector28]]></Name>
					<X>100</X><Y>300</Y>
					<Label><X>10</X><Y>0</Y></Label>
					<PublicFlag>false</PublicFlag>
					<PresentationFlag>true</PresentationFlag>
					<ShowLabel>false</ShowLabel>
					<SourceEmbeddedObjectReference>
						<PackageName><![CDATA[covid]]></PackageName>
						<ClassName><![CDATA[Main]]></ClassName>
						<ItemName><![CDATA[unbatchVials]]></ItemName>
					</SourceEmbeddedObjectReference>
					<SourceConnectableItemReference>
						<PackageName><![CDATA[com.anylogic.libraries.processmodeling]]></PackageName>
						<ClassName><![CDATA[Unbatch]]></ClassName>
						<ItemName><![CDATA[out]]></ItemName>
					</SourceConnectableItemReference>
					<TargetEmbeddedObjectReference>
						<PackageName><![CDATA[covid]]></PackageName>
						<ClassName><![CDATA[Main]]></ClassName>
						<ItemName><![CDATA[servicePipett]]></ItemName>
					</TargetEmbeddedObjectReference>
					<TargetConnectableItemReference>
						<PackageName><![CDATA[com.anylogic.libraries.processmodeling]]></PackageName>
						<ClassName><![CDATA[Service]]></ClassName>
						<ItemName><![CDATA[in]]></ItemName>
					</TargetConnectableItemReference>
					<Points>
						<Point><X>0</X><Y>0</Y></Point>
						<Point><X>70</X><Y>0</Y></Point>
					</Points>
				</Connector>
				<Connector>
					<Id>1596837726797</Id>
					<Name><![CDATA[connector29]]></Name>
					<X>280</X><Y>300</Y>
					<Label><X>10</X><Y>0</Y></Label>
					<PublicFlag>false</PublicFlag>
					<PresentationFlag>true</PresentationFlag>
					<ShowLabel>false</ShowLabel>
					<SourceEmbeddedObjectReference>
						<PackageName><![CDATA[covid]]></PackageName>
						<ClassName><![CDATA[Main]]></ClassName>
						<ItemName><![CDATA[batchSubPlate]]></ItemName>
					</SourceEmbeddedObjectReference>
					<SourceConnectableItemReference>
						<PackageName><![CDATA[com.anylogic.libraries.processmodeling]]></PackageName>
						<ClassName><![CDATA[Batch]]></ClassName>
						<ItemName><![CDATA[in]]></ItemName>
					</SourceConnectableItemReference>
					<TargetEmbeddedObjectReference>
						<PackageName><![CDATA[covid]]></PackageName>
						<ClassName><![CDATA[Main]]></ClassName>
						<ItemName><![CDATA[servicePipett]]></ItemName>
					</TargetEmbeddedObjectReference>
					<TargetConnectableItemReference>
						<PackageName><![CDATA[com.anylogic.libraries.processmodeling]]></PackageName>
						<ClassName><![CDATA[Service]]></ClassName>
						<ItemName><![CDATA[out]]></ItemName>
					</TargetConnectableItemReference>
					<Points>
						<Point><X>0</X><Y>0</Y></Point>
						<Point><X>-70</X><Y>0</Y></Point>
					</Points>
				</Connector>
				<Connector>
					<Id>1597020201797</Id>
					<Name><![CDATA[connector]]></Name>
					<X>300</X><Y>100</Y>
					<Label><X>10</X><Y>0</Y></Label>
					<PublicFlag>false</PublicFlag>
					<PresentationFlag>true</PresentationFlag>
					<ShowLabel>false</ShowLabel>
					<SourceEmbeddedObjectReference>
						<PackageName><![CDATA[covid]]></PackageName>
						<ClassName><![CDATA[Main]]></ClassName>
						<ItemName><![CDATA[delayOpen]]></ItemName>
					</SourceEmbeddedObjectReference>
					<SourceConnectableItemReference>
						<PackageName><![CDATA[com.anylogic.libraries.processmodeling]]></PackageName>
						<ClassName><![CDATA[Delay]]></ClassName>
						<ItemName><![CDATA[out]]></ItemName>
					</SourceConnectableItemReference>
					<TargetEmbeddedObjectReference>
						<PackageName><![CDATA[covid]]></PackageName>
						<ClassName><![CDATA[Main]]></ClassName>
						<ItemName><![CDATA[delayScan]]></ItemName>
					</TargetEmbeddedObjectReference>
					<TargetConnectableItemReference>
						<PackageName><![CDATA[com.anylogic.libraries.processmodeling]]></PackageName>
						<ClassName><![CDATA[Delay]]></ClassName>
						<ItemName><![CDATA[in]]></ItemName>
					</TargetConnectableItemReference>
					<Points>
						<Point><X>0</X><Y>0</Y></Point>
						<Point><X>80</X><Y>0</Y></Point>
					</Points>
				</Connector>
				<Connector>
					<Id>1597020229174</Id>
					<Name><![CDATA[connector2]]></Name>
					<X>420</X><Y>100</Y>
					<Label><X>10</X><Y>0</Y></Label>
					<PublicFlag>false</PublicFlag>
					<PresentationFlag>true</PresentationFlag>
					<ShowLabel>false</ShowLabel>
					<SourceEmbeddedObjectReference>
						<PackageName><![CDATA[covid]]></PackageName>
						<ClassName><![CDATA[Main]]></ClassName>
						<ItemName><![CDATA[delayScan]]></ItemName>
					</SourceEmbeddedObjectReference>
					<SourceConnectableItemReference>
						<PackageName><![CDATA[com.anylogic.libraries.processmodeling]]></PackageName>
						<ClassName><![CDATA[Delay]]></ClassName>
						<ItemName><![CDATA[out]]></ItemName>
					</SourceConnectableItemReference>
					<TargetEmbeddedObjectReference>
						<PackageName><![CDATA[covid]]></PackageName>
						<ClassName><![CDATA[Main]]></ClassName>
						<ItemName><![CDATA[delayPlace]]></ItemName>
					</TargetEmbeddedObjectReference>
					<TargetConnectableItemReference>
						<PackageName><![CDATA[com.anylogic.libraries.processmodeling]]></PackageName>
						<ClassName><![CDATA[Delay]]></ClassName>
						<ItemName><![CDATA[in]]></ItemName>
					</TargetConnectableItemReference>
					<Points>
						<Point><X>0</X><Y>0</Y></Point>
						<Point><X>80</X><Y>0</Y></Point>
					</Points>
				</Connector>
				<Connector>
					<Id>1597020637486</Id>
					<Name><![CDATA[connector35]]></Name>
					<X>380</X><Y>300</Y>
					<Label><X>10</X><Y>0</Y></Label>
					<PublicFlag>false</PublicFlag>
					<PresentationFlag>true</PresentationFlag>
					<ShowLabel>false</ShowLabel>
					<SourceEmbeddedObjectReference>
						<PackageName><![CDATA[covid]]></PackageName>
						<ClassName><![CDATA[Main]]></ClassName>
						<ItemName><![CDATA[assignOpColl]]></ItemName>
					</SourceEmbeddedObjectReference>
					<SourceConnectableItemReference>
						<PackageName><![CDATA[com.anylogic.libraries.processmodeling]]></PackageName>
						<ClassName><![CDATA[Seize]]></ClassName>
						<ItemName><![CDATA[in]]></ItemName>
					</SourceConnectableItemReference>
					<TargetEmbeddedObjectReference>
						<PackageName><![CDATA[covid]]></PackageName>
						<ClassName><![CDATA[Main]]></ClassName>
						<ItemName><![CDATA[batchSubPlate]]></ItemName>
					</TargetEmbeddedObjectReference>
					<TargetConnectableItemReference>
						<PackageName><![CDATA[com.anylogic.libraries.processmodeling]]></PackageName>
						<ClassName><![CDATA[Batch]]></ClassName>
						<ItemName><![CDATA[out]]></ItemName>
					</TargetConnectableItemReference>
					<Points>
						<Point><X>0</X><Y>0</Y></Point>
						<Point><X>-60</X><Y>0</Y></Point>
					</Points>
				</Connector>
				<Connector>
					<Id>1597020931041</Id>
					<Name><![CDATA[connector7]]></Name>
					<X>580</X><Y>300</Y>
					<Label><X>10</X><Y>0</Y></Label>
					<PublicFlag>false</PublicFlag>
					<PresentationFlag>true</PresentationFlag>
					<ShowLabel>false</ShowLabel>
					<SourceEmbeddedObjectReference>
						<PackageName><![CDATA[covid]]></PackageName>
						<ClassName><![CDATA[Main]]></ClassName>
						<ItemName><![CDATA[serviceLoad1]]></ItemName>
					</SourceEmbeddedObjectReference>
					<SourceConnectableItemReference>
						<PackageName><![CDATA[com.anylogic.libraries.processmodeling]]></PackageName>
						<ClassName><![CDATA[Service]]></ClassName>
						<ItemName><![CDATA[in]]></ItemName>
					</SourceConnectableItemReference>
					<TargetEmbeddedObjectReference>
						<PackageName><![CDATA[covid]]></PackageName>
						<ClassName><![CDATA[Main]]></ClassName>
						<ItemName><![CDATA[delayLoad1]]></ItemName>
					</TargetEmbeddedObjectReference>
					<TargetConnectableItemReference>
						<PackageName><![CDATA[com.anylogic.libraries.processmodeling]]></PackageName>
						<ClassName><![CDATA[Delay]]></ClassName>
						<ItemName><![CDATA[out]]></ItemName>
					</TargetConnectableItemReference>
					<Points>
						<Point><X>0</X><Y>0</Y></Point>
						<Point><X>-60</X><Y>0</Y></Point>
					</Points>
				</Connector>
				<Connector>
					<Id>1597020931042</Id>
					<Name><![CDATA[connector36]]></Name>
					<X>480</X><Y>300</Y>
					<Label><X>10</X><Y>0</Y></Label>
					<PublicFlag>false</PublicFlag>
					<PresentationFlag>true</PresentationFlag>
					<ShowLabel>false</ShowLabel>
					<SourceEmbeddedObjectReference>
						<PackageName><![CDATA[covid]]></PackageName>
						<ClassName><![CDATA[Main]]></ClassName>
						<ItemName><![CDATA[delayLoad1]]></ItemName>
					</SourceEmbeddedObjectReference>
					<SourceConnectableItemReference>
						<PackageName><![CDATA[com.anylogic.libraries.processmodeling]]></PackageName>
						<ClassName><![CDATA[Delay]]></ClassName>
						<ItemName><![CDATA[in]]></ItemName>
					</SourceConnectableItemReference>
					<TargetEmbeddedObjectReference>
						<PackageName><![CDATA[covid]]></PackageName>
						<ClassName><![CDATA[Main]]></ClassName>
						<ItemName><![CDATA[assignOpColl]]></ItemName>
					</TargetEmbeddedObjectReference>
					<TargetConnectableItemReference>
						<PackageName><![CDATA[com.anylogic.libraries.processmodeling]]></PackageName>
						<ClassName><![CDATA[Seize]]></ClassName>
						<ItemName><![CDATA[out]]></ItemName>
					</TargetConnectableItemReference>
					<Points>
						<Point><X>0</X><Y>0</Y></Point>
						<Point><X>-60</X><Y>0</Y></Point>
					</Points>
				</Connector>
				<Connector>
					<Id>1597021022376</Id>
					<Name><![CDATA[connector8]]></Name>
					<X>780</X><Y>300</Y>
					<Label><X>10</X><Y>0</Y></Label>
					<PublicFlag>false</PublicFlag>
					<PresentationFlag>true</PresentationFlag>
					<ShowLabel>false</ShowLabel>
					<SourceEmbeddedObjectReference>
						<PackageName><![CDATA[covid]]></PackageName>
						<ClassName><![CDATA[Main]]></ClassName>
						<ItemName><![CDATA[serviceLoad2]]></ItemName>
					</SourceEmbeddedObjectReference>
					<SourceConnectableItemReference>
						<PackageName><![CDATA[com.anylogic.libraries.processmodeling]]></PackageName>
						<ClassName><![CDATA[Service]]></ClassName>
						<ItemName><![CDATA[in]]></ItemName>
					</SourceConnectableItemReference>
					<TargetEmbeddedObjectReference>
						<PackageName><![CDATA[covid]]></PackageName>
						<ClassName><![CDATA[Main]]></ClassName>
						<ItemName><![CDATA[delayLoad2]]></ItemName>
					</TargetEmbeddedObjectReference>
					<TargetConnectableItemReference>
						<PackageName><![CDATA[com.anylogic.libraries.processmodeling]]></PackageName>
						<ClassName><![CDATA[Delay]]></ClassName>
						<ItemName><![CDATA[out]]></ItemName>
					</TargetConnectableItemReference>
					<Points>
						<Point><X>0</X><Y>0</Y></Point>
						<Point><X>-60</X><Y>0</Y></Point>
					</Points>
				</Connector>
				<Connector>
					<Id>1597021022377</Id>
					<Name><![CDATA[connector37]]></Name>
					<X>680</X><Y>300</Y>
					<Label><X>10</X><Y>0</Y></Label>
					<PublicFlag>false</PublicFlag>
					<PresentationFlag>true</PresentationFlag>
					<ShowLabel>false</ShowLabel>
					<SourceEmbeddedObjectReference>
						<PackageName><![CDATA[covid]]></PackageName>
						<ClassName><![CDATA[Main]]></ClassName>
						<ItemName><![CDATA[delayLoad2]]></ItemName>
					</SourceEmbeddedObjectReference>
					<SourceConnectableItemReference>
						<PackageName><![CDATA[com.anylogic.libraries.processmodeling]]></PackageName>
						<ClassName><![CDATA[Delay]]></ClassName>
						<ItemName><![CDATA[in]]></ItemName>
					</SourceConnectableItemReference>
					<TargetEmbeddedObjectReference>
						<PackageName><![CDATA[covid]]></PackageName>
						<ClassName><![CDATA[Main]]></ClassName>
						<ItemName><![CDATA[serviceLoad1]]></ItemName>
					</TargetEmbeddedObjectReference>
					<TargetConnectableItemReference>
						<PackageName><![CDATA[com.anylogic.libraries.processmodeling]]></PackageName>
						<ClassName><![CDATA[Service]]></ClassName>
						<ItemName><![CDATA[out]]></ItemName>
					</TargetConnectableItemReference>
					<Points>
						<Point><X>0</X><Y>0</Y></Point>
						<Point><X>-60</X><Y>0</Y></Point>
					</Points>
				</Connector>
				<Connector>
					<Id>1597021303623</Id>
					<Name><![CDATA[connector12]]></Name>
					<X>1070</X><Y>300</Y>
					<Label><X>10</X><Y>0</Y></Label>
					<PublicFlag>false</PublicFlag>
					<PresentationFlag>true</PresentationFlag>
					<ShowLabel>false</ShowLabel>
					<SourceEmbeddedObjectReference>
						<PackageName><![CDATA[covid]]></PackageName>
						<ClassName><![CDATA[Main]]></ClassName>
						<ItemName><![CDATA[delayDiscard]]></ItemName>
					</SourceEmbeddedObjectReference>
					<SourceConnectableItemReference>
						<PackageName><![CDATA[com.anylogic.libraries.processmodeling]]></PackageName>
						<ClassName><![CDATA[Delay]]></ClassName>
						<ItemName><![CDATA[in]]></ItemName>
					</SourceConnectableItemReference>
					<TargetEmbeddedObjectReference>
						<PackageName><![CDATA[covid]]></PackageName>
						<ClassName><![CDATA[Main]]></ClassName>
						<ItemName><![CDATA[serviceUnload]]></ItemName>
					</TargetEmbeddedObjectReference>
					<TargetConnectableItemReference>
						<PackageName><![CDATA[com.anylogic.libraries.processmodeling]]></PackageName>
						<ClassName><![CDATA[Service]]></ClassName>
						<ItemName><![CDATA[out]]></ItemName>
					</TargetConnectableItemReference>
					<Points>
						<Point><X>0</X><Y>0</Y></Point>
						<Point><X>-50</X><Y>0</Y></Point>
					</Points>
				</Connector>
				<Connector>
					<Id>1597021336445</Id>
					<Name><![CDATA[connector11]]></Name>
					<X>1260</X><Y>300</Y>
					<Label><X>10</X><Y>0</Y></Label>
					<PublicFlag>false</PublicFlag>
					<PresentationFlag>true</PresentationFlag>
					<ShowLabel>false</ShowLabel>
					<SourceEmbeddedObjectReference>
						<PackageName><![CDATA[covid]]></PackageName>
						<ClassName><![CDATA[Main]]></ClassName>
						<ItemName><![CDATA[batchPlate]]></ItemName>
					</SourceEmbeddedObjectReference>
					<SourceConnectableItemReference>
						<PackageName><![CDATA[com.anylogic.libraries.processmodeling]]></PackageName>
						<ClassName><![CDATA[Batch]]></ClassName>
						<ItemName><![CDATA[in]]></ItemName>
					</SourceConnectableItemReference>
					<TargetEmbeddedObjectReference>
						<PackageName><![CDATA[covid]]></PackageName>
						<ClassName><![CDATA[Main]]></ClassName>
						<ItemName><![CDATA[releaseOpColl]]></ItemName>
					</TargetEmbeddedObjectReference>
					<TargetConnectableItemReference>
						<PackageName><![CDATA[com.anylogic.libraries.processmodeling]]></PackageName>
						<ClassName><![CDATA[Release]]></ClassName>
						<ItemName><![CDATA[out]]></ItemName>
					</TargetConnectableItemReference>
					<Points>
						<Point><X>0</X><Y>0</Y></Point>
						<Point><X>-50</X><Y>0</Y></Point>
					</Points>
				</Connector>
				<Connector>
					<Id>1597021336446</Id>
					<Name><![CDATA[connector38]]></Name>
					<X>1170</X><Y>300</Y>
					<Label><X>10</X><Y>0</Y></Label>
					<PublicFlag>false</PublicFlag>
					<PresentationFlag>true</PresentationFlag>
					<ShowLabel>false</ShowLabel>
					<SourceEmbeddedObjectReference>
						<PackageName><![CDATA[covid]]></PackageName>
						<ClassName><![CDATA[Main]]></ClassName>
						<ItemName><![CDATA[releaseOpColl]]></ItemName>
					</SourceEmbeddedObjectReference>
					<SourceConnectableItemReference>
						<PackageName><![CDATA[com.anylogic.libraries.processmodeling]]></PackageName>
						<ClassName><![CDATA[Release]]></ClassName>
						<ItemName><![CDATA[in]]></ItemName>
					</SourceConnectableItemReference>
					<TargetEmbeddedObjectReference>
						<PackageName><![CDATA[covid]]></PackageName>
						<ClassName><![CDATA[Main]]></ClassName>
						<ItemName><![CDATA[delayDiscard]]></ItemName>
					</TargetEmbeddedObjectReference>
					<TargetConnectableItemReference>
						<PackageName><![CDATA[com.anylogic.libraries.processmodeling]]></PackageName>
						<ClassName><![CDATA[Delay]]></ClassName>
						<ItemName><![CDATA[out]]></ItemName>
					</TargetConnectableItemReference>
					<Points>
						<Point><X>0</X><Y>0</Y></Point>
						<Point><X>-60</X><Y>0</Y></Point>
					</Points>
				</Connector>
				<Connector>
					<Id>1597021890538</Id>
					<Name><![CDATA[connector39]]></Name>
					<X>100</X><Y>500</Y>
					<Label><X>10</X><Y>0</Y></Label>
					<PublicFlag>false</PublicFlag>
					<PresentationFlag>true</PresentationFlag>
					<ShowLabel>false</ShowLabel>
					<SourceEmbeddedObjectReference>
						<PackageName><![CDATA[covid]]></PackageName>
						<ClassName><![CDATA[Main]]></ClassName>
						<ItemName><![CDATA[assignOpLoad]]></ItemName>
					</SourceEmbeddedObjectReference>
					<SourceConnectableItemReference>
						<PackageName><![CDATA[com.anylogic.libraries.processmodeling]]></PackageName>
						<ClassName><![CDATA[Seize]]></ClassName>
						<ItemName><![CDATA[out]]></ItemName>
					</SourceConnectableItemReference>
					<TargetEmbeddedObjectReference>
						<PackageName><![CDATA[covid]]></PackageName>
						<ClassName><![CDATA[Main]]></ClassName>
						<ItemName><![CDATA[delayLoad3]]></ItemName>
					</TargetEmbeddedObjectReference>
					<TargetConnectableItemReference>
						<PackageName><![CDATA[com.anylogic.libraries.processmodeling]]></PackageName>
						<ClassName><![CDATA[Delay]]></ClassName>
						<ItemName><![CDATA[in]]></ItemName>
					</TargetConnectableItemReference>
					<Points>
						<Point><X>0</X><Y>0</Y></Point>
						<Point><X>80</X><Y>0</Y></Point>
					</Points>
				</Connector>
				<Connector>
					<Id>1597021890539</Id>
					<Name><![CDATA[connector40]]></Name>
					<X>220</X><Y>500</Y>
					<Label><X>10</X><Y>0</Y></Label>
					<PublicFlag>false</PublicFlag>
					<PresentationFlag>true</PresentationFlag>
					<ShowLabel>false</ShowLabel>
					<SourceEmbeddedObjectReference>
						<PackageName><![CDATA[covid]]></PackageName>
						<ClassName><![CDATA[Main]]></ClassName>
						<ItemName><![CDATA[delayLoad3]]></ItemName>
					</SourceEmbeddedObjectReference>
					<SourceConnectableItemReference>
						<PackageName><![CDATA[com.anylogic.libraries.processmodeling]]></PackageName>
						<ClassName><![CDATA[Delay]]></ClassName>
						<ItemName><![CDATA[out]]></ItemName>
					</SourceConnectableItemReference>
					<TargetEmbeddedObjectReference>
						<PackageName><![CDATA[covid]]></PackageName>
						<ClassName><![CDATA[Main]]></ClassName>
						<ItemName><![CDATA[serviceLoad3]]></ItemName>
					</TargetEmbeddedObjectReference>
					<TargetConnectableItemReference>
						<PackageName><![CDATA[com.anylogic.libraries.processmodeling]]></PackageName>
						<ClassName><![CDATA[Service]]></ClassName>
						<ItemName><![CDATA[in]]></ItemName>
					</TargetConnectableItemReference>
					<Points>
						<Point><X>0</X><Y>0</Y></Point>
						<Point><X>100</X><Y>0</Y></Point>
					</Points>
				</Connector>
				<Connector>
					<Id>1597022006918</Id>
					<Name><![CDATA[connector13]]></Name>
					<X>600</X><Y>500</Y>
					<Label><X>10</X><Y>0</Y></Label>
					<PublicFlag>false</PublicFlag>
					<PresentationFlag>true</PresentationFlag>
					<ShowLabel>false</ShowLabel>
					<SourceEmbeddedObjectReference>
						<PackageName><![CDATA[covid]]></PackageName>
						<ClassName><![CDATA[Main]]></ClassName>
						<ItemName><![CDATA[serviceLoad4]]></ItemName>
					</SourceEmbeddedObjectReference>
					<SourceConnectableItemReference>
						<PackageName><![CDATA[com.anylogic.libraries.processmodeling]]></PackageName>
						<ClassName><![CDATA[Service]]></ClassName>
						<ItemName><![CDATA[in]]></ItemName>
					</SourceConnectableItemReference>
					<TargetEmbeddedObjectReference>
						<PackageName><![CDATA[covid]]></PackageName>
						<ClassName><![CDATA[Main]]></ClassName>
						<ItemName><![CDATA[delayLoad4]]></ItemName>
					</TargetEmbeddedObjectReference>
					<TargetConnectableItemReference>
						<PackageName><![CDATA[com.anylogic.libraries.processmodeling]]></PackageName>
						<ClassName><![CDATA[Delay]]></ClassName>
						<ItemName><![CDATA[out]]></ItemName>
					</TargetConnectableItemReference>
					<Points>
						<Point><X>0</X><Y>0</Y></Point>
						<Point><X>-100</X><Y>0</Y></Point>
					</Points>
				</Connector>
				<Connector>
					<Id>1597022006919</Id>
					<Name><![CDATA[connector41]]></Name>
					<X>460</X><Y>500</Y>
					<Label><X>10</X><Y>0</Y></Label>
					<PublicFlag>false</PublicFlag>
					<PresentationFlag>true</PresentationFlag>
					<ShowLabel>false</ShowLabel>
					<SourceEmbeddedObjectReference>
						<PackageName><![CDATA[covid]]></PackageName>
						<ClassName><![CDATA[Main]]></ClassName>
						<ItemName><![CDATA[delayLoad4]]></ItemName>
					</SourceEmbeddedObjectReference>
					<SourceConnectableItemReference>
						<PackageName><![CDATA[com.anylogic.libraries.processmodeling]]></PackageName>
						<ClassName><![CDATA[Delay]]></ClassName>
						<ItemName><![CDATA[in]]></ItemName>
					</SourceConnectableItemReference>
					<TargetEmbeddedObjectReference>
						<PackageName><![CDATA[covid]]></PackageName>
						<ClassName><![CDATA[Main]]></ClassName>
						<ItemName><![CDATA[serviceLoad3]]></ItemName>
					</TargetEmbeddedObjectReference>
					<TargetConnectableItemReference>
						<PackageName><![CDATA[com.anylogic.libraries.processmodeling]]></PackageName>
						<ClassName><![CDATA[Service]]></ClassName>
						<ItemName><![CDATA[out]]></ItemName>
					</TargetConnectableItemReference>
					<Points>
						<Point><X>0</X><Y>0</Y></Point>
						<Point><X>-100</X><Y>0</Y></Point>
					</Points>
				</Connector>
				<Connector>
					<Id>1597022056400</Id>
					<Name><![CDATA[connector15]]></Name>
					<X>1020</X><Y>500</Y>
					<Label><X>10</X><Y>0</Y></Label>
					<PublicFlag>false</PublicFlag>
					<PresentationFlag>true</PresentationFlag>
					<ShowLabel>false</ShowLabel>
					<SourceEmbeddedObjectReference>
						<PackageName><![CDATA[covid]]></PackageName>
						<ClassName><![CDATA[Main]]></ClassName>
						<ItemName><![CDATA[serviceVortex]]></ItemName>
					</SourceEmbeddedObjectReference>
					<SourceConnectableItemReference>
						<PackageName><![CDATA[com.anylogic.libraries.processmodeling]]></PackageName>
						<ClassName><![CDATA[Service]]></ClassName>
						<ItemName><![CDATA[in]]></ItemName>
					</SourceConnectableItemReference>
					<TargetEmbeddedObjectReference>
						<PackageName><![CDATA[covid]]></PackageName>
						<ClassName><![CDATA[Main]]></ClassName>
						<ItemName><![CDATA[delayTrans5]]></ItemName>
					</TargetEmbeddedObjectReference>
					<TargetConnectableItemReference>
						<PackageName><![CDATA[com.anylogic.libraries.processmodeling]]></PackageName>
						<ClassName><![CDATA[Delay]]></ClassName>
						<ItemName><![CDATA[out]]></ItemName>
					</TargetConnectableItemReference>
					<Points>
						<Point><X>0</X><Y>0</Y></Point>
						<Point><X>-100</X><Y>0</Y></Point>
					</Points>
				</Connector>
				<Connector>
					<Id>1597022056401</Id>
					<Name><![CDATA[connector16]]></Name>
					<X>880</X><Y>500</Y>
					<Label><X>10</X><Y>0</Y></Label>
					<PublicFlag>false</PublicFlag>
					<PresentationFlag>true</PresentationFlag>
					<ShowLabel>false</ShowLabel>
					<SourceEmbeddedObjectReference>
						<PackageName><![CDATA[covid]]></PackageName>
						<ClassName><![CDATA[Main]]></ClassName>
						<ItemName><![CDATA[delayTrans5]]></ItemName>
					</SourceEmbeddedObjectReference>
					<SourceConnectableItemReference>
						<PackageName><![CDATA[com.anylogic.libraries.processmodeling]]></PackageName>
						<ClassName><![CDATA[Delay]]></ClassName>
						<ItemName><![CDATA[in]]></ItemName>
					</SourceConnectableItemReference>
					<TargetEmbeddedObjectReference>
						<PackageName><![CDATA[covid]]></PackageName>
						<ClassName><![CDATA[Main]]></ClassName>
						<ItemName><![CDATA[serviceTrans4]]></ItemName>
					</TargetEmbeddedObjectReference>
					<TargetConnectableItemReference>
						<PackageName><![CDATA[com.anylogic.libraries.processmodeling]]></PackageName>
						<ClassName><![CDATA[Service]]></ClassName>
						<ItemName><![CDATA[out]]></ItemName>
					</TargetConnectableItemReference>
					<Points>
						<Point><X>0</X><Y>0</Y></Point>
						<Point><X>-100</X><Y>0</Y></Point>
					</Points>
				</Connector>
				<Connector>
					<Id>1597022277190</Id>
					<Name><![CDATA[connector31]]></Name>
					<X>1140</X><Y>500</Y>
					<Label><X>10</X><Y>0</Y></Label>
					<PublicFlag>false</PublicFlag>
					<PresentationFlag>true</PresentationFlag>
					<ShowLabel>false</ShowLabel>
					<SourceEmbeddedObjectReference>
						<PackageName><![CDATA[covid]]></PackageName>
						<ClassName><![CDATA[Main]]></ClassName>
						<ItemName><![CDATA[serviceCentrifuge]]></ItemName>
					</SourceEmbeddedObjectReference>
					<SourceConnectableItemReference>
						<PackageName><![CDATA[com.anylogic.libraries.processmodeling]]></PackageName>
						<ClassName><![CDATA[Service]]></ClassName>
						<ItemName><![CDATA[in]]></ItemName>
					</SourceConnectableItemReference>
					<TargetEmbeddedObjectReference>
						<PackageName><![CDATA[covid]]></PackageName>
						<ClassName><![CDATA[Main]]></ClassName>
						<ItemName><![CDATA[serviceVortex]]></ItemName>
					</TargetEmbeddedObjectReference>
					<TargetConnectableItemReference>
						<PackageName><![CDATA[com.anylogic.libraries.processmodeling]]></PackageName>
						<ClassName><![CDATA[Service]]></ClassName>
						<ItemName><![CDATA[out]]></ItemName>
					</TargetConnectableItemReference>
					<Points>
						<Point><X>0</X><Y>0</Y></Point>
						<Point><X>-80</X><Y>0</Y></Point>
					</Points>
				</Connector>
				<Connector>
					<Id>1597022643454</Id>
					<Name><![CDATA[connector43]]></Name>
					<X>100</X><Y>700</Y>
					<Label><X>10</X><Y>0</Y></Label>
					<PublicFlag>false</PublicFlag>
					<PresentationFlag>true</PresentationFlag>
					<ShowLabel>false</ShowLabel>
					<SourceEmbeddedObjectReference>
						<PackageName><![CDATA[covid]]></PackageName>
						<ClassName><![CDATA[Main]]></ClassName>
						<ItemName><![CDATA[assignOpTest]]></ItemName>
					</SourceEmbeddedObjectReference>
					<SourceConnectableItemReference>
						<PackageName><![CDATA[com.anylogic.libraries.processmodeling]]></PackageName>
						<ClassName><![CDATA[Seize]]></ClassName>
						<ItemName><![CDATA[out]]></ItemName>
					</SourceConnectableItemReference>
					<TargetEmbeddedObjectReference>
						<PackageName><![CDATA[covid]]></PackageName>
						<ClassName><![CDATA[Main]]></ClassName>
						<ItemName><![CDATA[delayTrans6]]></ItemName>
					</TargetEmbeddedObjectReference>
					<TargetConnectableItemReference>
						<PackageName><![CDATA[com.anylogic.libraries.processmodeling]]></PackageName>
						<ClassName><![CDATA[Delay]]></ClassName>
						<ItemName><![CDATA[in]]></ItemName>
					</TargetConnectableItemReference>
					<Points>
						<Point><X>0</X><Y>0</Y></Point>
						<Point><X>80</X><Y>0</Y></Point>
					</Points>
				</Connector>
				<Connector>
					<Id>1597022643455</Id>
					<Name><![CDATA[connector44]]></Name>
					<X>220</X><Y>700</Y>
					<Label><X>10</X><Y>0</Y></Label>
					<PublicFlag>false</PublicFlag>
					<PresentationFlag>true</PresentationFlag>
					<ShowLabel>false</ShowLabel>
					<SourceEmbeddedObjectReference>
						<PackageName><![CDATA[covid]]></PackageName>
						<ClassName><![CDATA[Main]]></ClassName>
						<ItemName><![CDATA[delayTrans6]]></ItemName>
					</SourceEmbeddedObjectReference>
					<SourceConnectableItemReference>
						<PackageName><![CDATA[com.anylogic.libraries.processmodeling]]></PackageName>
						<ClassName><![CDATA[Delay]]></ClassName>
						<ItemName><![CDATA[out]]></ItemName>
					</SourceConnectableItemReference>
					<TargetEmbeddedObjectReference>
						<PackageName><![CDATA[covid]]></PackageName>
						<ClassName><![CDATA[Main]]></ClassName>
						<ItemName><![CDATA[serviceTrans6]]></ItemName>
					</TargetEmbeddedObjectReference>
					<TargetConnectableItemReference>
						<PackageName><![CDATA[com.anylogic.libraries.processmodeling]]></PackageName>
						<ClassName><![CDATA[Service]]></ClassName>
						<ItemName><![CDATA[in]]></ItemName>
					</TargetConnectableItemReference>
					<Points>
						<Point><X>0</X><Y>0</Y></Point>
						<Point><X>100</X><Y>0</Y></Point>
					</Points>
				</Connector>
				<Connector>
					<Id>1597022679705</Id>
					<Name><![CDATA[connector45]]></Name>
					<X>880</X><Y>700</Y>
					<Label><X>10</X><Y>0</Y></Label>
					<PublicFlag>false</PublicFlag>
					<PresentationFlag>true</PresentationFlag>
					<ShowLabel>false</ShowLabel>
					<SourceEmbeddedObjectReference>
						<PackageName><![CDATA[covid]]></PackageName>
						<ClassName><![CDATA[Main]]></ClassName>
						<ItemName><![CDATA[releaseOpTest]]></ItemName>
					</SourceEmbeddedObjectReference>
					<SourceConnectableItemReference>
						<PackageName><![CDATA[com.anylogic.libraries.processmodeling]]></PackageName>
						<ClassName><![CDATA[Release]]></ClassName>
						<ItemName><![CDATA[in]]></ItemName>
					</SourceConnectableItemReference>
					<TargetEmbeddedObjectReference>
						<PackageName><![CDATA[covid]]></PackageName>
						<ClassName><![CDATA[Main]]></ClassName>
						<ItemName><![CDATA[serviceResults]]></ItemName>
					</TargetEmbeddedObjectReference>
					<TargetConnectableItemReference>
						<PackageName><![CDATA[com.anylogic.libraries.processmodeling]]></PackageName>
						<ClassName><![CDATA[Service]]></ClassName>
						<ItemName><![CDATA[out]]></ItemName>
					</TargetConnectableItemReference>
					<Points>
						<Point><X>0</X><Y>0</Y></Point>
						<Point><X>-100</X><Y>0</Y></Point>
					</Points>
				</Connector>
				<Connector>
					<Id>1597022708660</Id>
					<Name><![CDATA[connector23]]></Name>
					<X>740</X><Y>700</Y>
					<Label><X>10</X><Y>0</Y></Label>
					<PublicFlag>false</PublicFlag>
					<PresentationFlag>true</PresentationFlag>
					<ShowLabel>false</ShowLabel>
					<SourceEmbeddedObjectReference>
						<PackageName><![CDATA[covid]]></PackageName>
						<ClassName><![CDATA[Main]]></ClassName>
						<ItemName><![CDATA[serviceResults]]></ItemName>
					</SourceEmbeddedObjectReference>
					<SourceConnectableItemReference>
						<PackageName><![CDATA[com.anylogic.libraries.processmodeling]]></PackageName>
						<ClassName><![CDATA[Service]]></ClassName>
						<ItemName><![CDATA[in]]></ItemName>
					</SourceConnectableItemReference>
					<TargetEmbeddedObjectReference>
						<PackageName><![CDATA[covid]]></PackageName>
						<ClassName><![CDATA[Main]]></ClassName>
						<ItemName><![CDATA[delayResults]]></ItemName>
					</TargetEmbeddedObjectReference>
					<TargetConnectableItemReference>
						<PackageName><![CDATA[com.anylogic.libraries.processmodeling]]></PackageName>
						<ClassName><![CDATA[Delay]]></ClassName>
						<ItemName><![CDATA[out]]></ItemName>
					</TargetConnectableItemReference>
					<Points>
						<Point><X>0</X><Y>0</Y></Point>
						<Point><X>-100</X><Y>0</Y></Point>
					</Points>
				</Connector>
				<Connector>
					<Id>1597022708661</Id>
					<Name><![CDATA[connector46]]></Name>
					<X>600</X><Y>700</Y>
					<Label><X>10</X><Y>0</Y></Label>
					<PublicFlag>false</PublicFlag>
					<PresentationFlag>true</PresentationFlag>
					<ShowLabel>false</ShowLabel>
					<SourceEmbeddedObjectReference>
						<PackageName><![CDATA[covid]]></PackageName>
						<ClassName><![CDATA[Main]]></ClassName>
						<ItemName><![CDATA[delayResults]]></ItemName>
					</SourceEmbeddedObjectReference>
					<SourceConnectableItemReference>
						<PackageName><![CDATA[com.anylogic.libraries.processmodeling]]></PackageName>
						<ClassName><![CDATA[Delay]]></ClassName>
						<ItemName><![CDATA[in]]></ItemName>
					</SourceConnectableItemReference>
					<TargetEmbeddedObjectReference>
						<PackageName><![CDATA[covid]]></PackageName>
						<ClassName><![CDATA[Main]]></ClassName>
						<ItemName><![CDATA[serviceTest]]></ItemName>
					</TargetEmbeddedObjectReference>
					<TargetConnectableItemReference>
						<PackageName><![CDATA[com.anylogic.libraries.processmodeling]]></PackageName>
						<ClassName><![CDATA[Service]]></ClassName>
						<ItemName><![CDATA[out]]></ItemName>
					</TargetConnectableItemReference>
					<Points>
						<Point><X>0</X><Y>0</Y></Point>
						<Point><X>-100</X><Y>0</Y></Point>
					</Points>
				</Connector>
				<Connector>
					<Id>1597023239712</Id>
					<Name><![CDATA[connector34]]></Name>
					<X>780</X><Y>100</Y>
					<Label><X>10</X><Y>0</Y></Label>
					<PublicFlag>false</PublicFlag>
					<PresentationFlag>true</PresentationFlag>
					<ShowLabel>false</ShowLabel>
					<SourceEmbeddedObjectReference>
						<PackageName><![CDATA[covid]]></PackageName>
						<ClassName><![CDATA[Main]]></ClassName>
						<ItemName><![CDATA[batchVials]]></ItemName>
					</SourceEmbeddedObjectReference>
					<SourceConnectableItemReference>
						<PackageName><![CDATA[com.anylogic.libraries.processmodeling]]></PackageName>
						<ClassName><![CDATA[Batch]]></ClassName>
						<ItemName><![CDATA[out]]></ItemName>
					</SourceConnectableItemReference>
					<TargetEmbeddedObjectReference>
						<PackageName><![CDATA[covid]]></PackageName>
						<ClassName><![CDATA[Main]]></ClassName>
						<ItemName><![CDATA[serviceTrans1]]></ItemName>
					</TargetEmbeddedObjectReference>
					<TargetConnectableItemReference>
						<PackageName><![CDATA[com.anylogic.libraries.processmodeling]]></PackageName>
						<ClassName><![CDATA[Service]]></ClassName>
						<ItemName><![CDATA[in]]></ItemName>
					</TargetConnectableItemReference>
					<Points>
						<Point><X>0</X><Y>0</Y></Point>
						<Point><X>60</X><Y>0</Y></Point>
					</Points>
				</Connector>
				<Connector>
					<Id>1597023731131</Id>
					<Name><![CDATA[connector3]]></Name>
					<X>60</X><Y>700</Y>
					<Label><X>10</X><Y>0</Y></Label>
					<PublicFlag>false</PublicFlag>
					<PresentationFlag>true</PresentationFlag>
					<ShowLabel>false</ShowLabel>
					<SourceEmbeddedObjectReference>
						<PackageName><![CDATA[covid]]></PackageName>
						<ClassName><![CDATA[Main]]></ClassName>
						<ItemName><![CDATA[assignOpTest]]></ItemName>
					</SourceEmbeddedObjectReference>
					<SourceConnectableItemReference>
						<PackageName><![CDATA[com.anylogic.libraries.processmodeling]]></PackageName>
						<ClassName><![CDATA[Seize]]></ClassName>
						<ItemName><![CDATA[in]]></ItemName>
					</SourceConnectableItemReference>
					<TargetEmbeddedObjectReference>
						<PackageName><![CDATA[covid]]></PackageName>
						<ClassName><![CDATA[Main]]></ClassName>
						<ItemName><![CDATA[releaseOpLoad]]></ItemName>
					</TargetEmbeddedObjectReference>
					<TargetConnectableItemReference>
						<PackageName><![CDATA[com.anylogic.libraries.processmodeling]]></PackageName>
						<ClassName><![CDATA[Release]]></ClassName>
						<ItemName><![CDATA[out]]></ItemName>
					</TargetConnectableItemReference>
					<Points>
						<Point><X>0</X><Y>0</Y></Point>
						<Point><X>-20</X><Y>0</Y></Point>
						<Point><X>-20</X><Y>-140</Y></Point>
						<Point><X>1280</X><Y>-140</Y></Point>
						<Point><X>1280</X><Y>-200</Y></Point>
						<Point><X>1240</X><Y>-200</Y></Point>
					</Points>
				</Connector>
				<Connector>
					<Id>1597023731132</Id>
					<Name><![CDATA[connector17]]></Name>
					<X>1260</X><Y>500</Y>
					<Label><X>10</X><Y>0</Y></Label>
					<PublicFlag>false</PublicFlag>
					<PresentationFlag>true</PresentationFlag>
					<ShowLabel>false</ShowLabel>
					<SourceEmbeddedObjectReference>
						<PackageName><![CDATA[covid]]></PackageName>
						<ClassName><![CDATA[Main]]></ClassName>
						<ItemName><![CDATA[releaseOpLoad]]></ItemName>
					</SourceEmbeddedObjectReference>
					<SourceConnectableItemReference>
						<PackageName><![CDATA[com.anylogic.libraries.processmodeling]]></PackageName>
						<ClassName><![CDATA[Release]]></ClassName>
						<ItemName><![CDATA[in]]></ItemName>
					</SourceConnectableItemReference>
					<TargetEmbeddedObjectReference>
						<PackageName><![CDATA[covid]]></PackageName>
						<ClassName><![CDATA[Main]]></ClassName>
						<ItemName><![CDATA[serviceCentrifuge]]></ItemName>
					</TargetEmbeddedObjectReference>
					<TargetConnectableItemReference>
						<PackageName><![CDATA[com.anylogic.libraries.processmodeling]]></PackageName>
						<ClassName><![CDATA[Service]]></ClassName>
						<ItemName><![CDATA[out]]></ItemName>
					</TargetConnectableItemReference>
					<Points>
						<Point><X>0</X><Y>0</Y></Point>
						<Point><X>-80</X><Y>0</Y></Point>
					</Points>
				</Connector>
				<Connector>
					<Id>1597024750497</Id>
					<Name><![CDATA[connector18]]></Name>
					<X>180</X><Y>100</Y>
					<Label><X>10</X><Y>0</Y></Label>
					<PublicFlag>false</PublicFlag>
					<PresentationFlag>true</PresentationFlag>
					<ShowLabel>false</ShowLabel>
					<SourceEmbeddedObjectReference>
						<PackageName><![CDATA[covid]]></PackageName>
						<ClassName><![CDATA[Main]]></ClassName>
						<ItemName><![CDATA[assignOpPrep]]></ItemName>
					</SourceEmbeddedObjectReference>
					<SourceConnectableItemReference>
						<PackageName><![CDATA[com.anylogic.libraries.processmodeling]]></PackageName>
						<ClassName><![CDATA[Seize]]></ClassName>
						<ItemName><![CDATA[out]]></ItemName>
					</SourceConnectableItemReference>
					<TargetEmbeddedObjectReference>
						<PackageName><![CDATA[covid]]></PackageName>
						<ClassName><![CDATA[Main]]></ClassName>
						<ItemName><![CDATA[delayOpen]]></ItemName>
					</TargetEmbeddedObjectReference>
					<TargetConnectableItemReference>
						<PackageName><![CDATA[com.anylogic.libraries.processmodeling]]></PackageName>
						<ClassName><![CDATA[Delay]]></ClassName>
						<ItemName><![CDATA[in]]></ItemName>
					</TargetConnectableItemReference>
					<Points>
						<Point><X>0</X><Y>0</Y></Point>
						<Point><X>80</X><Y>0</Y></Point>
					</Points>
				</Connector>
				<Connector>
					<Id>1597024794397</Id>
					<Name><![CDATA[connector19]]></Name>
					<X>540</X><Y>100</Y>
					<Label><X>10</X><Y>0</Y></Label>
					<PublicFlag>false</PublicFlag>
					<PresentationFlag>true</PresentationFlag>
					<ShowLabel>false</ShowLabel>
					<SourceEmbeddedObjectReference>
						<PackageName><![CDATA[covid]]></PackageName>
						<ClassName><![CDATA[Main]]></ClassName>
						<ItemName><![CDATA[delayPlace]]></ItemName>
					</SourceEmbeddedObjectReference>
					<SourceConnectableItemReference>
						<PackageName><![CDATA[com.anylogic.libraries.processmodeling]]></PackageName>
						<ClassName><![CDATA[Delay]]></ClassName>
						<ItemName><![CDATA[out]]></ItemName>
					</SourceConnectableItemReference>
					<TargetEmbeddedObjectReference>
						<PackageName><![CDATA[covid]]></PackageName>
						<ClassName><![CDATA[Main]]></ClassName>
						<ItemName><![CDATA[releaseOpPrep]]></ItemName>
					</TargetEmbeddedObjectReference>
					<TargetConnectableItemReference>
						<PackageName><![CDATA[com.anylogic.libraries.processmodeling]]></PackageName>
						<ClassName><![CDATA[Release]]></ClassName>
						<ItemName><![CDATA[in]]></ItemName>
					</TargetConnectableItemReference>
					<Points>
						<Point><X>0</X><Y>0</Y></Point>
						<Point><X>80</X><Y>0</Y></Point>
					</Points>
				</Connector>
				<Connector>
					<Id>1597024794398</Id>
					<Name><![CDATA[connector20]]></Name>
					<X>660</X><Y>100</Y>
					<Label><X>10</X><Y>0</Y></Label>
					<PublicFlag>false</PublicFlag>
					<PresentationFlag>true</PresentationFlag>
					<ShowLabel>false</ShowLabel>
					<SourceEmbeddedObjectReference>
						<PackageName><![CDATA[covid]]></PackageName>
						<ClassName><![CDATA[Main]]></ClassName>
						<ItemName><![CDATA[releaseOpPrep]]></ItemName>
					</SourceEmbeddedObjectReference>
					<SourceConnectableItemReference>
						<PackageName><![CDATA[com.anylogic.libraries.processmodeling]]></PackageName>
						<ClassName><![CDATA[Release]]></ClassName>
						<ItemName><![CDATA[out]]></ItemName>
					</SourceConnectableItemReference>
					<TargetEmbeddedObjectReference>
						<PackageName><![CDATA[covid]]></PackageName>
						<ClassName><![CDATA[Main]]></ClassName>
						<ItemName><![CDATA[batchVials]]></ItemName>
					</TargetEmbeddedObjectReference>
					<TargetConnectableItemReference>
						<PackageName><![CDATA[com.anylogic.libraries.processmodeling]]></PackageName>
						<ClassName><![CDATA[Batch]]></ClassName>
						<ItemName><![CDATA[in]]></ItemName>
					</TargetConnectableItemReference>
					<Points>
						<Point><X>0</X><Y>0</Y></Point>
						<Point><X>80</X><Y>0</Y></Point>
					</Points>
				</Connector>
				<Connector>
					<Id>1597028260402</Id>
					<Name><![CDATA[connector25]]></Name>
					<X>1160</X><Y>700</Y>
					<Label><X>10</X><Y>0</Y></Label>
					<PublicFlag>false</PublicFlag>
					<PresentationFlag>true</PresentationFlag>
					<ShowLabel>false</ShowLabel>
					<SourceEmbeddedObjectReference>
						<PackageName><![CDATA[covid]]></PackageName>
						<ClassName><![CDATA[Main]]></ClassName>
						<ItemName><![CDATA[unbatchPlate]]></ItemName>
					</SourceEmbeddedObjectReference>
					<SourceConnectableItemReference>
						<PackageName><![CDATA[com.anylogic.libraries.processmodeling]]></PackageName>
						<ClassName><![CDATA[Unbatch]]></ClassName>
						<ItemName><![CDATA[in]]></ItemName>
					</SourceConnectableItemReference>
					<TargetEmbeddedObjectReference>
						<PackageName><![CDATA[covid]]></PackageName>
						<ClassName><![CDATA[Main]]></ClassName>
						<ItemName><![CDATA[unbatchSubPlate]]></ItemName>
					</TargetEmbeddedObjectReference>
					<TargetConnectableItemReference>
						<PackageName><![CDATA[com.anylogic.libraries.processmodeling]]></PackageName>
						<ClassName><![CDATA[Unbatch]]></ClassName>
						<ItemName><![CDATA[out]]></ItemName>
					</TargetConnectableItemReference>
					<Points>
						<Point><X>0</X><Y>0</Y></Point>
						<Point><X>-100</X><Y>0</Y></Point>
					</Points>
				</Connector>
				<Connector>
					<Id>1597028510104</Id>
					<Name><![CDATA[connector1]]></Name>
					<X>50</X><Y>100</Y>
					<Label><X>10</X><Y>0</Y></Label>
					<PublicFlag>false</PublicFlag>
					<PresentationFlag>true</PresentationFlag>
					<ShowLabel>false</ShowLabel>
					<SourceEmbeddedObjectReference>
						<PackageName><![CDATA[covid]]></PackageName>
						<ClassName><![CDATA[Main]]></ClassName>
						<ItemName><![CDATA[samplesCollected]]></ItemName>
					</SourceEmbeddedObjectReference>
					<SourceConnectableItemReference>
						<PackageName><![CDATA[com.anylogic.libraries.processmodeling]]></PackageName>
						<ClassName><![CDATA[Source]]></ClassName>
						<ItemName><![CDATA[out]]></ItemName>
					</SourceConnectableItemReference>
					<TargetEmbeddedObjectReference>
						<PackageName><![CDATA[covid]]></PackageName>
						<ClassName><![CDATA[Main]]></ClassName>
						<ItemName><![CDATA[assignOpPrep]]></ItemName>
					</TargetEmbeddedObjectReference>
					<TargetConnectableItemReference>
						<PackageName><![CDATA[com.anylogic.libraries.processmodeling]]></PackageName>
						<ClassName><![CDATA[Seize]]></ClassName>
						<ItemName><![CDATA[in]]></ItemName>
					</TargetConnectableItemReference>
					<Points>
						<Point><X>0</X><Y>0</Y></Point>
						<Point><X>90</X><Y>0</Y></Point>
					</Points>
				</Connector>
				<Connector>
					<Id>1597028518749</Id>
					<Name><![CDATA[connector33]]></Name>
					<X>1300</X><Y>700</Y>
					<Label><X>10</X><Y>0</Y></Label>
					<PublicFlag>false</PublicFlag>
					<PresentationFlag>true</PresentationFlag>
					<ShowLabel>false</ShowLabel>
					<SourceEmbeddedObjectReference>
						<PackageName><![CDATA[covid]]></PackageName>
						<ClassName><![CDATA[Main]]></ClassName>
						<ItemName><![CDATA[samplesTested]]></ItemName>
					</SourceEmbeddedObjectReference>
					<SourceConnectableItemReference>
						<PackageName><![CDATA[com.anylogic.libraries.processmodeling]]></PackageName>
						<ClassName><![CDATA[Sink]]></ClassName>
						<ItemName><![CDATA[in]]></ItemName>
					</SourceConnectableItemReference>
					<TargetEmbeddedObjectReference>
						<PackageName><![CDATA[covid]]></PackageName>
						<ClassName><![CDATA[Main]]></ClassName>
						<ItemName><![CDATA[unbatchPlate]]></ItemName>
					</TargetEmbeddedObjectReference>
					<TargetConnectableItemReference>
						<PackageName><![CDATA[com.anylogic.libraries.processmodeling]]></PackageName>
						<ClassName><![CDATA[Unbatch]]></ClassName>
						<ItemName><![CDATA[out]]></ItemName>
					</TargetConnectableItemReference>
					<Points>
						<Point><X>0</X><Y>0</Y></Point>
						<Point><X>-100</X><Y>0</Y></Point>
					</Points>
				</Connector>
				<Connector>
					<Id>1597028813213</Id>
					<Name><![CDATA[connector24]]></Name>
					<X>1020</X><Y>700</Y>
					<Label><X>10</X><Y>0</Y></Label>
					<PublicFlag>false</PublicFlag>
					<PresentationFlag>true</PresentationFlag>
					<ShowLabel>false</ShowLabel>
					<SourceEmbeddedObjectReference>
						<PackageName><![CDATA[covid]]></PackageName>
						<ClassName><![CDATA[Main]]></ClassName>
						<ItemName><![CDATA[unbatchSubPlate]]></ItemName>
					</SourceEmbeddedObjectReference>
					<SourceConnectableItemReference>
						<PackageName><![CDATA[com.anylogic.libraries.processmodeling]]></PackageName>
						<ClassName><![CDATA[Unbatch]]></ClassName>
						<ItemName><![CDATA[in]]></ItemName>
					</SourceConnectableItemReference>
					<TargetEmbeddedObjectReference>
						<PackageName><![CDATA[covid]]></PackageName>
						<ClassName><![CDATA[Main]]></ClassName>
						<ItemName><![CDATA[releaseOpTest]]></ItemName>
					</TargetEmbeddedObjectReference>
					<TargetConnectableItemReference>
						<PackageName><![CDATA[com.anylogic.libraries.processmodeling]]></PackageName>
						<ClassName><![CDATA[Release]]></ClassName>
						<ItemName><![CDATA[out]]></ItemName>
					</TargetConnectableItemReference>
					<Points>
						<Point><X>0</X><Y>0</Y></Point>
						<Point><X>-100</X><Y>0</Y></Point>
					</Points>
				</Connector>
				<Connector>
					<Id>1597028882130</Id>
					<Name><![CDATA[connector30]]></Name>
					<X>1300</X><Y>300</Y>
					<Label><X>10</X><Y>0</Y></Label>
					<PublicFlag>false</PublicFlag>
					<PresentationFlag>true</PresentationFlag>
					<ShowLabel>false</ShowLabel>
					<SourceEmbeddedObjectReference>
						<PackageName><![CDATA[covid]]></PackageName>
						<ClassName><![CDATA[Main]]></ClassName>
						<ItemName><![CDATA[batchPlate]]></ItemName>
					</SourceEmbeddedObjectReference>
					<SourceConnectableItemReference>
						<PackageName><![CDATA[com.anylogic.libraries.processmodeling]]></PackageName>
						<ClassName><![CDATA[Batch]]></ClassName>
						<ItemName><![CDATA[out]]></ItemName>
					</SourceConnectableItemReference>
					<TargetEmbeddedObjectReference>
						<PackageName><![CDATA[covid]]></PackageName>
						<ClassName><![CDATA[Main]]></ClassName>
						<ItemName><![CDATA[assignOpLoad]]></ItemName>
					</TargetEmbeddedObjectReference>
					<TargetConnectableItemReference>
						<PackageName><![CDATA[com.anylogic.libraries.processmodeling]]></PackageName>
						<ClassName><![CDATA[Seize]]></ClassName>
						<ItemName><![CDATA[in]]></ItemName>
					</TargetConnectableItemReference>
					<Points>
						<Point><X>0</X><Y>0</Y></Point>
						<Point><X>40</X><Y>0</Y></Point>
						<Point><X>40</X><Y>60</Y></Point>
						<Point><X>-1260</X><Y>60</Y></Point>
						<Point><X>-1260</X><Y>200</Y></Point>
						<Point><X>-1240</X><Y>200</Y></Point>
					</Points>
				</Connector>
			</Connectors>
			<AgentLinks>
				<AgentLink>
					<Id>1595200157801</Id>
					<Name><![CDATA[connections]]></Name>
					<X>50</X><Y>-50</Y>
					<Label><X>15</X><Y>0</Y></Label>
					<PublicFlag>false</PublicFlag>
					<PresentationFlag>true</PresentationFlag>
					<ShowLabel>true</ShowLabel>
					<HandleReceiveInConnections>false</HandleReceiveInConnections>
					<AgentLinkType>COLLECTION_OF_LINKS</AgentLinkType>
					<AgentLinkBidirectional>true</AgentLinkBidirectional>
					<MessageType><![CDATA[Object]]></MessageType>
					<LineStyle>SOLID</LineStyle>
					<LineWidth>1</LineWidth>
					<LineColor>-16777216</LineColor>
					<LineZOrder>UNDER_AGENTS</LineZOrder>
					<LineArrow>NONE</LineArrow>
					<LineArrowPosition>END</LineArrowPosition>
				</AgentLink>
			</AgentLinks>

			<EmbeddedObjects>
				<EmbeddedObject>
					<Id>1596835405593</Id>
					<Name><![CDATA[samplesCollected]]></Name>
					<X>20</X><Y>90</Y>
					<Label><X>-10</X><Y>-25</Y></Label>
					<PublicFlag>false</PublicFlag>
					<PresentationFlag>true</PresentationFlag>
					<ShowLabel>true</ShowLabel>
					<ActiveObjectClass>
						<PackageName><![CDATA[com.anylogic.libraries.processmodeling]]></PackageName>
						<ClassName><![CDATA[Source]]></ClassName>
					</ActiveObjectClass>
					<GenericParameterSubstitute>
						<GenericParameterSubstituteReference>
							<PackageName><![CDATA[com.anylogic.libraries.processmodeling]]></PackageName>
							<ClassName><![CDATA[Source]]></ClassName>
							<ItemName><![CDATA[1412336242928]]></ItemName>
						</GenericParameterSubstituteReference>
					</GenericParameterSubstitute>
					<Parameters>
						<Parameter>
							<Name><![CDATA[arrivalType]]></Name>
						</Parameter>
						<Parameter>
							<Name><![CDATA[rate]]></Name>
							<Value Class="CodeUnitValue">
								<Code><![CDATA[1000]]></Code>
								<Unit Class="RateUnits"><![CDATA[PER_HOUR]]></Unit>
							</Value>
						</Parameter>
						<Parameter>
							<Name><![CDATA[interarrivalTime]]></Name>
						</Parameter>
						<Parameter>
							<Name><![CDATA[firstArrivalMode]]></Name>
						</Parameter>
						<Parameter>
							<Name><![CDATA[firstArrivalTime]]></Name>
						</Parameter>
						<Parameter>
							<Name><![CDATA[rateSchedule]]></Name>
						</Parameter>
						<Parameter>
							<Name><![CDATA[modifyRate]]></Name>
						</Parameter>
						<Parameter>
							<Name><![CDATA[rateExpression]]></Name>
						</Parameter>
						<Parameter>
							<Name><![CDATA[arrivalSchedule]]></Name>
						</Parameter>
						<Parameter>
							<Name><![CDATA[setAgentParametersFromDB]]></Name>
						</Parameter>
						<Parameter>
							<Name><![CDATA[databaseTable]]></Name>
						</Parameter>
						<Parameter>
							<Name><![CDATA[arrivalDate]]></Name>
						</Parameter>
						<Parameter>
							<Name><![CDATA[multipleEntitiesPerArrival]]></Name>
						</Parameter>
						<Parameter>
							<Name><![CDATA[entitiesPerArrival]]></Name>
						</Parameter>
						<Parameter>
							<Name><![CDATA[limitArrivals]]></Name>
						</Parameter>
						<Parameter>
							<Name><![CDATA[maxArrivals]]></Name>
						</Parameter>
						<Parameter>
							<Name><![CDATA[locationType]]></Name>
						</Parameter>
						<Parameter>
							<Name><![CDATA[locationX]]></Name>
						</Parameter>
						<Parameter>
							<Name><![CDATA[locationY]]></Name>
						</Parameter>
						<Parameter>
							<Name><![CDATA[locationZ]]></Name>
						</Parameter>
						<Parameter>
							<Name><![CDATA[locationLatitude]]></Name>
						</Parameter>
						<Parameter>
							<Name><![CDATA[locationLongitude]]></Name>
						</Parameter>
						<Parameter>
							<Name><![CDATA[locationGeoPlaceName]]></Name>
						</Parameter>
						<Parameter>
							<Name><![CDATA[locationXYZInNetwork]]></Name>
						</Parameter>
						<Parameter>
							<Name><![CDATA[locationNetwork]]></Name>
						</Parameter>
						<Parameter>
							<Name><![CDATA[locationLevel]]></Name>
						</Parameter>
						<Parameter>
							<Name><![CDATA[locationNode]]></Name>
						</Parameter>
						<Parameter>
							<Name><![CDATA[locationAttractor]]></Name>
						</Parameter>
						<Parameter>
							<Name><![CDATA[speed]]></Name>
						</Parameter>
						<Parameter>
							<Name><![CDATA[newEntity]]></Name>
						</Parameter>
						<Parameter>
							<Name><![CDATA[changeDimensions]]></Name>
						</Parameter>
						<Parameter>
							<Name><![CDATA[length]]></Name>
						</Parameter>
						<Parameter>
							<Name><![CDATA[width]]></Name>
						</Parameter>
						<Parameter>
							<Name><![CDATA[height]]></Name>
						</Parameter>
						<Parameter>
							<Name><![CDATA[enableCustomStartTime]]></Name>
						</Parameter>
						<Parameter>
							<Name><![CDATA[startTime]]></Name>
						</Parameter>
						<Parameter>
							<Name><![CDATA[addToCustomPopulation]]></Name>
						</Parameter>
						<Parameter>
							<Name><![CDATA[population]]></Name>
						</Parameter>
						<Parameter>
							<Name><![CDATA[pushProtocol]]></Name>
						</Parameter>
						<Parameter>
							<Name><![CDATA[discardHangingEntities]]></Name>
						</Parameter>
						<Parameter>
							<Name><![CDATA[onBeforeArrival]]></Name>
						</Parameter>
						<Parameter>
							<Name><![CDATA[onAtExit]]></Name>
						</Parameter>
						<Parameter>
							<Name><![CDATA[onExit]]></Name>
						</Parameter>
						<Parameter>
							<Name><![CDATA[onDiscard]]></Name>
						</Parameter>
					</Parameters>
					<ReplicationFlag>false</ReplicationFlag>
					<Replication Class="CodeValue">
						<Code><![CDATA[100]]></Code>
					</Replication>
					<CollectionType>ARRAY_LIST_BASED</CollectionType>
					<InitialLocationType>AT_ANIMATION_POSITION</InitialLocationType>
					<XCode Class="CodeValue">
						<Code><![CDATA[0]]></Code>
					</XCode>
					<YCode Class="CodeValue">
						<Code><![CDATA[0]]></Code>
					</YCode>
					<ZCode Class="CodeValue">
						<Code><![CDATA[0]]></Code>
					</ZCode>
					<ColumnCode Class="CodeValue">
						<Code><![CDATA[0]]></Code>
					</ColumnCode>
					<RowCode Class="CodeValue">
						<Code><![CDATA[0]]></Code>
					</RowCode>
					<LatitudeCode Class="CodeValue">
						<Code><![CDATA[0]]></Code>
					</LatitudeCode>
					<LongitudeCode Class="CodeValue">
						<Code><![CDATA[0]]></Code>
					</LongitudeCode>
					<LocationNameCode Class="CodeValue">
						<Code><![CDATA[""]]></Code>
					</LocationNameCode>
					<InitializationType>SPECIFIED_NUMBER</InitializationType>
					<InitializationDatabaseTableQuery>
						<TableReference>
						</TableReference>
					</InitializationDatabaseTableQuery>
					<InitializationDatabaseType>ONE_AGENT_PER_DATABASE_RECORD</InitializationDatabaseType>
					<QuantityColumn>
					</QuantityColumn>
				</EmbeddedObject>
				<EmbeddedObject>
					<Id>1596835541873</Id>
					<Name><![CDATA[serviceTrans1]]></Name>
					<X>840</X><Y>80</Y>
					<Label><X>-15</X><Y>-15</Y></Label>
					<PublicFlag>false</PublicFlag>
					<PresentationFlag>true</PresentationFlag>
					<ShowLabel>true</ShowLabel>
					<ActiveObjectClass>
						<PackageName><![CDATA[com.anylogic.libraries.processmodeling]]></PackageName>
						<ClassName><![CDATA[Service]]></ClassName>
					</ActiveObjectClass>
					<GenericParameterSubstitute>
						<GenericParameterSubstituteReference>
							<PackageName><![CDATA[com.anylogic.libraries.processmodeling]]></PackageName>
							<ClassName><![CDATA[Service]]></ClassName>
							<ItemName><![CDATA[1412336243141]]></ItemName>
						</GenericParameterSubstituteReference>
					</GenericParameterSubstitute>
					<Parameters>
						<Parameter>
							<Name><![CDATA[seizeFromOnePool]]></Name>
						</Parameter>
						<Parameter>
							<Name><![CDATA[resourceSets]]></Name>
							<Value Class="CodeValue">
								<Code><![CDATA[{ 
  { OperatorsTran }
}]]></Code>
							</Value>
						</Parameter>
						<Parameter>
							<Name><![CDATA[resourcePool]]></Name>
						</Parameter>
						<Parameter>
							<Name><![CDATA[resourceQuantity]]></Name>
						</Parameter>
						<Parameter>
							<Name><![CDATA[seizePolicy]]></Name>
						</Parameter>
						<Parameter>
							<Name><![CDATA[queueCapacity]]></Name>
							<Value Class="CodeValue">
								<Code><![CDATA[1000]]></Code>
							</Value>
						</Parameter>
						<Parameter>
							<Name><![CDATA[maximumCapacity]]></Name>
							<Value Class="CodeValue">
								<Code><![CDATA[true]]></Code>
							</Value>
						</Parameter>
						<Parameter>
							<Name><![CDATA[delayTime]]></Name>
							<Value Class="CodeUnitValue">
								<Code><![CDATA[triangular( 24, 30, 36 )]]></Code>
								<Unit Class="TimeUnits"><![CDATA[SECOND]]></Unit>
							</Value>
						</Parameter>
						<Parameter>
							<Name><![CDATA[sendResources]]></Name>
						</Parameter>
						<Parameter>
							<Name><![CDATA[destinationType]]></Name>
						</Parameter>
						<Parameter>
							<Name><![CDATA[destinationNode]]></Name>
						</Parameter>
						<Parameter>
							<Name><![CDATA[destinationAttractor]]></Name>
						</Parameter>
						<Parameter>
							<Name><![CDATA[movingGoHome]]></Name>
						</Parameter>
						<Parameter>
							<Name><![CDATA[entityLocationQueue]]></Name>
						</Parameter>
						<Parameter>
							<Name><![CDATA[entityLocationDelay]]></Name>
						</Parameter>
						<Parameter>
							<Name><![CDATA[priority]]></Name>
						</Parameter>
						<Parameter>
							<Name><![CDATA[taskMayPreemptOtherTasks]]></Name>
						</Parameter>
						<Parameter>
							<Name><![CDATA[taskPreemptionPolicy]]></Name>
						</Parameter>
						<Parameter>
							<Name><![CDATA[terminatedTasksEnter]]></Name>
						</Parameter>
						<Parameter>
							<Name><![CDATA[suspendResumeEntities]]></Name>
						</Parameter>
						<Parameter>
							<Name><![CDATA[wrapUpTaskPolicyType]]></Name>
						</Parameter>
						<Parameter>
							<Name><![CDATA[wrapUpTaskPriority]]></Name>
						</Parameter>
						<Parameter>
							<Name><![CDATA[wrapUpTaskPreemptionPolicy]]></Name>
						</Parameter>
						<Parameter>
							<Name><![CDATA[customizeResourceChoice]]></Name>
						</Parameter>
						<Parameter>
							<Name><![CDATA[resourceChoiceCondition]]></Name>
						</Parameter>
						<Parameter>
							<Name><![CDATA[resourceSelectionMode]]></Name>
						</Parameter>
						<Parameter>
							<Name><![CDATA[resourceRating]]></Name>
						</Parameter>
						<Parameter>
							<Name><![CDATA[resourceComparison]]></Name>
						</Parameter>
						<Parameter>
							<Name><![CDATA[enableTimeout]]></Name>
						</Parameter>
						<Parameter>
							<Name><![CDATA[timeout]]></Name>
						</Parameter>
						<Parameter>
							<Name><![CDATA[enablePreemption]]></Name>
						</Parameter>
						<Parameter>
							<Name><![CDATA[restoreEntityLocationOnExit]]></Name>
						</Parameter>
						<Parameter>
							<Name><![CDATA[forceStatisticsCollection]]></Name>
						</Parameter>
						<Parameter>
							<Name><![CDATA[wrapUpUsageState]]></Name>
						</Parameter>
						<Parameter>
							<Name><![CDATA[onEnter]]></Name>
						</Parameter>
						<Parameter>
							<Name><![CDATA[onExitTimeout]]></Name>
						</Parameter>
						<Parameter>
							<Name><![CDATA[onExitPreempted]]></Name>
						</Parameter>
						<Parameter>
							<Name><![CDATA[onSeizeUnit]]></Name>
						</Parameter>
						<Parameter>
							<Name><![CDATA[onEnterDelay]]></Name>
						</Parameter>
						<Parameter>
							<Name><![CDATA[onAtExit]]></Name>
						</Parameter>
						<Parameter>
							<Name><![CDATA[onExit]]></Name>
						</Parameter>
						<Parameter>
							<Name><![CDATA[onTaskTerminated]]></Name>
						</Parameter>
						<Parameter>
							<Name><![CDATA[onTaskSuspended]]></Name>
						</Parameter>
						<Parameter>
							<Name><![CDATA[onTaskResumed]]></Name>
						</Parameter>
						<Parameter>
							<Name><![CDATA[onRemove]]></Name>
						</Parameter>
					</Parameters>
					<ReplicationFlag>false</ReplicationFlag>
					<Replication Class="CodeValue">
						<Code><![CDATA[100]]></Code>
					</Replication>
					<CollectionType>ARRAY_LIST_BASED</CollectionType>
					<InitialLocationType>AT_ANIMATION_POSITION</InitialLocationType>
					<XCode Class="CodeValue">
						<Code><![CDATA[0]]></Code>
					</XCode>
					<YCode Class="CodeValue">
						<Code><![CDATA[0]]></Code>
					</YCode>
					<ZCode Class="CodeValue">
						<Code><![CDATA[0]]></Code>
					</ZCode>
					<ColumnCode Class="CodeValue">
						<Code><![CDATA[0]]></Code>
					</ColumnCode>
					<RowCode Class="CodeValue">
						<Code><![CDATA[0]]></Code>
					</RowCode>
					<LatitudeCode Class="CodeValue">
						<Code><![CDATA[0]]></Code>
					</LatitudeCode>
					<LongitudeCode Class="CodeValue">
						<Code><![CDATA[0]]></Code>
					</LongitudeCode>
					<LocationNameCode Class="CodeValue">
						<Code><![CDATA[""]]></Code>
					</LocationNameCode>
					<InitializationType>SPECIFIED_NUMBER</InitializationType>
					<InitializationDatabaseTableQuery>
						<TableReference>
						</TableReference>
					</InitializationDatabaseTableQuery>
					<InitializationDatabaseType>ONE_AGENT_PER_DATABASE_RECORD</InitializationDatabaseType>
					<QuantityColumn>
					</QuantityColumn>
				</EmbeddedObject>
				<EmbeddedObject>
					<Id>1596835549102</Id>
					<Name><![CDATA[serviceHeat]]></Name>
					<X>1040</X><Y>80</Y>
					<Label><X>-20</X><Y>-15</Y></Label>
					<PublicFlag>false</PublicFlag>
					<PresentationFlag>true</PresentationFlag>
					<ShowLabel>true</ShowLabel>
					<ActiveObjectClass>
						<PackageName><![CDATA[com.anylogic.libraries.processmodeling]]></PackageName>
						<ClassName><![CDATA[Service]]></ClassName>
					</ActiveObjectClass>
					<GenericParameterSubstitute>
						<GenericParameterSubstituteReference>
							<PackageName><![CDATA[com.anylogic.libraries.processmodeling]]></PackageName>
							<ClassName><![CDATA[Service]]></ClassName>
							<ItemName><![CDATA[1412336243141]]></ItemName>
						</GenericParameterSubstituteReference>
					</GenericParameterSubstitute>
					<Parameters>
						<Parameter>
							<Name><![CDATA[seizeFromOnePool]]></Name>
						</Parameter>
						<Parameter>
							<Name><![CDATA[resourceSets]]></Name>
							<Value Class="CodeValue">
								<Code><![CDATA[{ 
  { EquipmentHeat }
}]]></Code>
							</Value>
						</Parameter>
						<Parameter>
							<Name><![CDATA[resourcePool]]></Name>
						</Parameter>
						<Parameter>
							<Name><![CDATA[resourceQuantity]]></Name>
						</Parameter>
						<Parameter>
							<Name><![CDATA[seizePolicy]]></Name>
						</Parameter>
						<Parameter>
							<Name><![CDATA[queueCapacity]]></Name>
							<Value Class="CodeValue">
								<Code><![CDATA[1000]]></Code>
							</Value>
						</Parameter>
						<Parameter>
							<Name><![CDATA[maximumCapacity]]></Name>
							<Value Class="CodeValue">
								<Code><![CDATA[true]]></Code>
							</Value>
						</Parameter>
						<Parameter>
							<Name><![CDATA[delayTime]]></Name>
							<Value Class="CodeUnitValue">
								<Code><![CDATA[triangular( 1800, 1830, 1860 )]]></Code>
								<Unit Class="TimeUnits"><![CDATA[SECOND]]></Unit>
							</Value>
						</Parameter>
						<Parameter>
							<Name><![CDATA[sendResources]]></Name>
						</Parameter>
						<Parameter>
							<Name><![CDATA[destinationType]]></Name>
						</Parameter>
						<Parameter>
							<Name><![CDATA[destinationNode]]></Name>
						</Parameter>
						<Parameter>
							<Name><![CDATA[destinationAttractor]]></Name>
						</Parameter>
						<Parameter>
							<Name><![CDATA[movingGoHome]]></Name>
						</Parameter>
						<Parameter>
							<Name><![CDATA[entityLocationQueue]]></Name>
						</Parameter>
						<Parameter>
							<Name><![CDATA[entityLocationDelay]]></Name>
						</Parameter>
						<Parameter>
							<Name><![CDATA[priority]]></Name>
						</Parameter>
						<Parameter>
							<Name><![CDATA[taskMayPreemptOtherTasks]]></Name>
						</Parameter>
						<Parameter>
							<Name><![CDATA[taskPreemptionPolicy]]></Name>
						</Parameter>
						<Parameter>
							<Name><![CDATA[terminatedTasksEnter]]></Name>
						</Parameter>
						<Parameter>
							<Name><![CDATA[suspendResumeEntities]]></Name>
						</Parameter>
						<Parameter>
							<Name><![CDATA[wrapUpTaskPolicyType]]></Name>
						</Parameter>
						<Parameter>
							<Name><![CDATA[wrapUpTaskPriority]]></Name>
						</Parameter>
						<Parameter>
							<Name><![CDATA[wrapUpTaskPreemptionPolicy]]></Name>
						</Parameter>
						<Parameter>
							<Name><![CDATA[customizeResourceChoice]]></Name>
						</Parameter>
						<Parameter>
							<Name><![CDATA[resourceChoiceCondition]]></Name>
						</Parameter>
						<Parameter>
							<Name><![CDATA[resourceSelectionMode]]></Name>
						</Parameter>
						<Parameter>
							<Name><![CDATA[resourceRating]]></Name>
						</Parameter>
						<Parameter>
							<Name><![CDATA[resourceComparison]]></Name>
						</Parameter>
						<Parameter>
							<Name><![CDATA[enableTimeout]]></Name>
						</Parameter>
						<Parameter>
							<Name><![CDATA[timeout]]></Name>
						</Parameter>
						<Parameter>
							<Name><![CDATA[enablePreemption]]></Name>
						</Parameter>
						<Parameter>
							<Name><![CDATA[restoreEntityLocationOnExit]]></Name>
						</Parameter>
						<Parameter>
							<Name><![CDATA[forceStatisticsCollection]]></Name>
						</Parameter>
						<Parameter>
							<Name><![CDATA[wrapUpUsageState]]></Name>
						</Parameter>
						<Parameter>
							<Name><![CDATA[onEnter]]></Name>
						</Parameter>
						<Parameter>
							<Name><![CDATA[onExitTimeout]]></Name>
						</Parameter>
						<Parameter>
							<Name><![CDATA[onExitPreempted]]></Name>
						</Parameter>
						<Parameter>
							<Name><![CDATA[onSeizeUnit]]></Name>
						</Parameter>
						<Parameter>
							<Name><![CDATA[onEnterDelay]]></Name>
						</Parameter>
						<Parameter>
							<Name><![CDATA[onAtExit]]></Name>
						</Parameter>
						<Parameter>
							<Name><![CDATA[onExit]]></Name>
						</Parameter>
						<Parameter>
							<Name><![CDATA[onTaskTerminated]]></Name>
						</Parameter>
						<Parameter>
							<Name><![CDATA[onTaskSuspended]]></Name>
						</Parameter>
						<Parameter>
							<Name><![CDATA[onTaskResumed]]></Name>
						</Parameter>
						<Parameter>
							<Name><![CDATA[onRemove]]></Name>
						</Parameter>
					</Parameters>
					<ReplicationFlag>false</ReplicationFlag>
					<Replication Class="CodeValue">
						<Code><![CDATA[100]]></Code>
					</Replication>
					<CollectionType>ARRAY_LIST_BASED</CollectionType>
					<InitialLocationType>AT_ANIMATION_POSITION</InitialLocationType>
					<XCode Class="CodeValue">
						<Code><![CDATA[0]]></Code>
					</XCode>
					<YCode Class="CodeValue">
						<Code><![CDATA[0]]></Code>
					</YCode>
					<ZCode Class="CodeValue">
						<Code><![CDATA[0]]></Code>
					</ZCode>
					<ColumnCode Class="CodeValue">
						<Code><![CDATA[0]]></Code>
					</ColumnCode>
					<RowCode Class="CodeValue">
						<Code><![CDATA[0]]></Code>
					</RowCode>
					<LatitudeCode Class="CodeValue">
						<Code><![CDATA[0]]></Code>
					</LatitudeCode>
					<LongitudeCode Class="CodeValue">
						<Code><![CDATA[0]]></Code>
					</LongitudeCode>
					<LocationNameCode Class="CodeValue">
						<Code><![CDATA[""]]></Code>
					</LocationNameCode>
					<InitializationType>SPECIFIED_NUMBER</InitializationType>
					<InitializationDatabaseTableQuery>
						<TableReference>
						</TableReference>
					</InitializationDatabaseTableQuery>
					<InitializationDatabaseType>ONE_AGENT_PER_DATABASE_RECORD</InitializationDatabaseType>
					<QuantityColumn>
					</QuantityColumn>
				</EmbeddedObject>
				<EmbeddedObject>
					<Id>1596835556527</Id>
					<Name><![CDATA[serviceTrans2]]></Name>
					<X>1240</X><Y>80</Y>
					<Label><X>-10</X><Y>-15</Y></Label>
					<PublicFlag>false</PublicFlag>
					<PresentationFlag>true</PresentationFlag>
					<ShowLabel>true</ShowLabel>
					<ActiveObjectClass>
						<PackageName><![CDATA[com.anylogic.libraries.processmodeling]]></PackageName>
						<ClassName><![CDATA[Service]]></ClassName>
					</ActiveObjectClass>
					<GenericParameterSubstitute>
						<GenericParameterSubstituteReference>
							<PackageName><![CDATA[com.anylogic.libraries.processmodeling]]></PackageName>
							<ClassName><![CDATA[Service]]></ClassName>
							<ItemName><![CDATA[1412336243141]]></ItemName>
						</GenericParameterSubstituteReference>
					</GenericParameterSubstitute>
					<Parameters>
						<Parameter>
							<Name><![CDATA[seizeFromOnePool]]></Name>
						</Parameter>
						<Parameter>
							<Name><![CDATA[resourceSets]]></Name>
							<Value Class="CodeValue">
								<Code><![CDATA[{ 
  { OperatorsTran }
}]]></Code>
							</Value>
						</Parameter>
						<Parameter>
							<Name><![CDATA[resourcePool]]></Name>
						</Parameter>
						<Parameter>
							<Name><![CDATA[resourceQuantity]]></Name>
						</Parameter>
						<Parameter>
							<Name><![CDATA[seizePolicy]]></Name>
						</Parameter>
						<Parameter>
							<Name><![CDATA[queueCapacity]]></Name>
							<Value Class="CodeValue">
								<Code><![CDATA[1000]]></Code>
							</Value>
						</Parameter>
						<Parameter>
							<Name><![CDATA[maximumCapacity]]></Name>
							<Value Class="CodeValue">
								<Code><![CDATA[true]]></Code>
							</Value>
						</Parameter>
						<Parameter>
							<Name><![CDATA[delayTime]]></Name>
							<Value Class="CodeUnitValue">
								<Code><![CDATA[triangular( 24, 30, 36 )]]></Code>
								<Unit Class="TimeUnits"><![CDATA[SECOND]]></Unit>
							</Value>
						</Parameter>
						<Parameter>
							<Name><![CDATA[sendResources]]></Name>
						</Parameter>
						<Parameter>
							<Name><![CDATA[destinationType]]></Name>
						</Parameter>
						<Parameter>
							<Name><![CDATA[destinationNode]]></Name>
						</Parameter>
						<Parameter>
							<Name><![CDATA[destinationAttractor]]></Name>
						</Parameter>
						<Parameter>
							<Name><![CDATA[movingGoHome]]></Name>
						</Parameter>
						<Parameter>
							<Name><![CDATA[entityLocationQueue]]></Name>
						</Parameter>
						<Parameter>
							<Name><![CDATA[entityLocationDelay]]></Name>
						</Parameter>
						<Parameter>
							<Name><![CDATA[priority]]></Name>
						</Parameter>
						<Parameter>
							<Name><![CDATA[taskMayPreemptOtherTasks]]></Name>
						</Parameter>
						<Parameter>
							<Name><![CDATA[taskPreemptionPolicy]]></Name>
						</Parameter>
						<Parameter>
							<Name><![CDATA[terminatedTasksEnter]]></Name>
						</Parameter>
						<Parameter>
							<Name><![CDATA[suspendResumeEntities]]></Name>
						</Parameter>
						<Parameter>
							<Name><![CDATA[wrapUpTaskPolicyType]]></Name>
						</Parameter>
						<Parameter>
							<Name><![CDATA[wrapUpTaskPriority]]></Name>
						</Parameter>
						<Parameter>
							<Name><![CDATA[wrapUpTaskPreemptionPolicy]]></Name>
						</Parameter>
						<Parameter>
							<Name><![CDATA[customizeResourceChoice]]></Name>
						</Parameter>
						<Parameter>
							<Name><![CDATA[resourceChoiceCondition]]></Name>
						</Parameter>
						<Parameter>
							<Name><![CDATA[resourceSelectionMode]]></Name>
						</Parameter>
						<Parameter>
							<Name><![CDATA[resourceRating]]></Name>
						</Parameter>
						<Parameter>
							<Name><![CDATA[resourceComparison]]></Name>
						</Parameter>
						<Parameter>
							<Name><![CDATA[enableTimeout]]></Name>
						</Parameter>
						<Parameter>
							<Name><![CDATA[timeout]]></Name>
						</Parameter>
						<Parameter>
							<Name><![CDATA[enablePreemption]]></Name>
						</Parameter>
						<Parameter>
							<Name><![CDATA[restoreEntityLocationOnExit]]></Name>
						</Parameter>
						<Parameter>
							<Name><![CDATA[forceStatisticsCollection]]></Name>
						</Parameter>
						<Parameter>
							<Name><![CDATA[wrapUpUsageState]]></Name>
						</Parameter>
						<Parameter>
							<Name><![CDATA[onEnter]]></Name>
						</Parameter>
						<Parameter>
							<Name><![CDATA[onExitTimeout]]></Name>
						</Parameter>
						<Parameter>
							<Name><![CDATA[onExitPreempted]]></Name>
						</Parameter>
						<Parameter>
							<Name><![CDATA[onSeizeUnit]]></Name>
						</Parameter>
						<Parameter>
							<Name><![CDATA[onEnterDelay]]></Name>
						</Parameter>
						<Parameter>
							<Name><![CDATA[onAtExit]]></Name>
						</Parameter>
						<Parameter>
							<Name><![CDATA[onExit]]></Name>
						</Parameter>
						<Parameter>
							<Name><![CDATA[onTaskTerminated]]></Name>
						</Parameter>
						<Parameter>
							<Name><![CDATA[onTaskSuspended]]></Name>
						</Parameter>
						<Parameter>
							<Name><![CDATA[onTaskResumed]]></Name>
						</Parameter>
						<Parameter>
							<Name><![CDATA[onRemove]]></Name>
						</Parameter>
					</Parameters>
					<ReplicationFlag>false</ReplicationFlag>
					<Replication Class="CodeValue">
						<Code><![CDATA[100]]></Code>
					</Replication>
					<CollectionType>ARRAY_LIST_BASED</CollectionType>
					<InitialLocationType>AT_ANIMATION_POSITION</InitialLocationType>
					<XCode Class="CodeValue">
						<Code><![CDATA[0]]></Code>
					</XCode>
					<YCode Class="CodeValue">
						<Code><![CDATA[0]]></Code>
					</YCode>
					<ZCode Class="CodeValue">
						<Code><![CDATA[0]]></Code>
					</ZCode>
					<ColumnCode Class="CodeValue">
						<Code><![CDATA[0]]></Code>
					</ColumnCode>
					<RowCode Class="CodeValue">
						<Code><![CDATA[0]]></Code>
					</RowCode>
					<LatitudeCode Class="CodeValue">
						<Code><![CDATA[0]]></Code>
					</LatitudeCode>
					<LongitudeCode Class="CodeValue">
						<Code><![CDATA[0]]></Code>
					</LongitudeCode>
					<LocationNameCode Class="CodeValue">
						<Code><![CDATA[""]]></Code>
					</LocationNameCode>
					<InitializationType>SPECIFIED_NUMBER</InitializationType>
					<InitializationDatabaseTableQuery>
						<TableReference>
						</TableReference>
					</InitializationDatabaseTableQuery>
					<InitializationDatabaseType>ONE_AGENT_PER_DATABASE_RECORD</InitializationDatabaseType>
					<QuantityColumn>
					</QuantityColumn>
				</EmbeddedObject>
				<EmbeddedObject>
					<Id>1596835575889</Id>
					<Name><![CDATA[servicePipett]]></Name>
					<X>170</X><Y>280</Y>
					<Label><X>-15</X><Y>-15</Y></Label>
					<PublicFlag>false</PublicFlag>
					<PresentationFlag>true</PresentationFlag>
					<ShowLabel>true</ShowLabel>
					<ActiveObjectClass>
						<PackageName><![CDATA[com.anylogic.libraries.processmodeling]]></PackageName>
						<ClassName><![CDATA[Service]]></ClassName>
					</ActiveObjectClass>
					<GenericParameterSubstitute>
						<GenericParameterSubstituteReference>
							<PackageName><![CDATA[com.anylogic.libraries.processmodeling]]></PackageName>
							<ClassName><![CDATA[Service]]></ClassName>
							<ItemName><![CDATA[1412336243141]]></ItemName>
						</GenericParameterSubstituteReference>
					</GenericParameterSubstitute>
					<Parameters>
						<Parameter>
							<Name><![CDATA[seizeFromOnePool]]></Name>
						</Parameter>
						<Parameter>
							<Name><![CDATA[resourceSets]]></Name>
							<Value Class="CodeValue">
								<Code><![CDATA[{ 
  { OperatorsTran }
}]]></Code>
							</Value>
						</Parameter>
						<Parameter>
							<Name><![CDATA[resourcePool]]></Name>
						</Parameter>
						<Parameter>
							<Name><![CDATA[resourceQuantity]]></Name>
						</Parameter>
						<Parameter>
							<Name><![CDATA[seizePolicy]]></Name>
						</Parameter>
						<Parameter>
							<Name><![CDATA[queueCapacity]]></Name>
							<Value Class="CodeValue">
								<Code><![CDATA[10000]]></Code>
							</Value>
						</Parameter>
						<Parameter>
							<Name><![CDATA[maximumCapacity]]></Name>
							<Value Class="CodeValue">
								<Code><![CDATA[true]]></Code>
							</Value>
						</Parameter>
						<Parameter>
							<Name><![CDATA[delayTime]]></Name>
							<Value Class="CodeUnitValue">
								<Code><![CDATA[triangular( 24, 30, 36 )]]></Code>
								<Unit Class="TimeUnits"><![CDATA[SECOND]]></Unit>
							</Value>
						</Parameter>
						<Parameter>
							<Name><![CDATA[sendResources]]></Name>
						</Parameter>
						<Parameter>
							<Name><![CDATA[destinationType]]></Name>
						</Parameter>
						<Parameter>
							<Name><![CDATA[destinationNode]]></Name>
						</Parameter>
						<Parameter>
							<Name><![CDATA[destinationAttractor]]></Name>
						</Parameter>
						<Parameter>
							<Name><![CDATA[movingGoHome]]></Name>
						</Parameter>
						<Parameter>
							<Name><![CDATA[entityLocationQueue]]></Name>
						</Parameter>
						<Parameter>
							<Name><![CDATA[entityLocationDelay]]></Name>
						</Parameter>
						<Parameter>
							<Name><![CDATA[priority]]></Name>
						</Parameter>
						<Parameter>
							<Name><![CDATA[taskMayPreemptOtherTasks]]></Name>
						</Parameter>
						<Parameter>
							<Name><![CDATA[taskPreemptionPolicy]]></Name>
						</Parameter>
						<Parameter>
							<Name><![CDATA[terminatedTasksEnter]]></Name>
						</Parameter>
						<Parameter>
							<Name><![CDATA[suspendResumeEntities]]></Name>
						</Parameter>
						<Parameter>
							<Name><![CDATA[wrapUpTaskPolicyType]]></Name>
						</Parameter>
						<Parameter>
							<Name><![CDATA[wrapUpTaskPriority]]></Name>
						</Parameter>
						<Parameter>
							<Name><![CDATA[wrapUpTaskPreemptionPolicy]]></Name>
						</Parameter>
						<Parameter>
							<Name><![CDATA[customizeResourceChoice]]></Name>
						</Parameter>
						<Parameter>
							<Name><![CDATA[resourceChoiceCondition]]></Name>
						</Parameter>
						<Parameter>
							<Name><![CDATA[resourceSelectionMode]]></Name>
						</Parameter>
						<Parameter>
							<Name><![CDATA[resourceRating]]></Name>
						</Parameter>
						<Parameter>
							<Name><![CDATA[resourceComparison]]></Name>
						</Parameter>
						<Parameter>
							<Name><![CDATA[enableTimeout]]></Name>
						</Parameter>
						<Parameter>
							<Name><![CDATA[timeout]]></Name>
						</Parameter>
						<Parameter>
							<Name><![CDATA[enablePreemption]]></Name>
						</Parameter>
						<Parameter>
							<Name><![CDATA[restoreEntityLocationOnExit]]></Name>
						</Parameter>
						<Parameter>
							<Name><![CDATA[forceStatisticsCollection]]></Name>
						</Parameter>
						<Parameter>
							<Name><![CDATA[wrapUpUsageState]]></Name>
						</Parameter>
						<Parameter>
							<Name><![CDATA[onEnter]]></Name>
						</Parameter>
						<Parameter>
							<Name><![CDATA[onExitTimeout]]></Name>
						</Parameter>
						<Parameter>
							<Name><![CDATA[onExitPreempted]]></Name>
						</Parameter>
						<Parameter>
							<Name><![CDATA[onSeizeUnit]]></Name>
						</Parameter>
						<Parameter>
							<Name><![CDATA[onEnterDelay]]></Name>
						</Parameter>
						<Parameter>
							<Name><![CDATA[onAtExit]]></Name>
						</Parameter>
						<Parameter>
							<Name><![CDATA[onExit]]></Name>
						</Parameter>
						<Parameter>
							<Name><![CDATA[onTaskTerminated]]></Name>
						</Parameter>
						<Parameter>
							<Name><![CDATA[onTaskSuspended]]></Name>
						</Parameter>
						<Parameter>
							<Name><![CDATA[onTaskResumed]]></Name>
						</Parameter>
						<Parameter>
							<Name><![CDATA[onRemove]]></Name>
						</Parameter>
					</Parameters>
					<ReplicationFlag>false</ReplicationFlag>
					<Replication Class="CodeValue">
						<Code><![CDATA[100]]></Code>
					</Replication>
					<CollectionType>ARRAY_LIST_BASED</CollectionType>
					<InitialLocationType>AT_ANIMATION_POSITION</InitialLocationType>
					<XCode Class="CodeValue">
						<Code><![CDATA[0]]></Code>
					</XCode>
					<YCode Class="CodeValue">
						<Code><![CDATA[0]]></Code>
					</YCode>
					<ZCode Class="CodeValue">
						<Code><![CDATA[0]]></Code>
					</ZCode>
					<ColumnCode Class="CodeValue">
						<Code><![CDATA[0]]></Code>
					</ColumnCode>
					<RowCode Class="CodeValue">
						<Code><![CDATA[0]]></Code>
					</RowCode>
					<LatitudeCode Class="CodeValue">
						<Code><![CDATA[0]]></Code>
					</LatitudeCode>
					<LongitudeCode Class="CodeValue">
						<Code><![CDATA[0]]></Code>
					</LongitudeCode>
					<LocationNameCode Class="CodeValue">
						<Code><![CDATA[""]]></Code>
					</LocationNameCode>
					<InitializationType>SPECIFIED_NUMBER</InitializationType>
					<InitializationDatabaseTableQuery>
						<TableReference>
						</TableReference>
					</InitializationDatabaseTableQuery>
					<InitializationDatabaseType>ONE_AGENT_PER_DATABASE_RECORD</InitializationDatabaseType>
					<QuantityColumn>
					</QuantityColumn>
				</EmbeddedObject>
				<EmbeddedObject>
					<Id>1596835737489</Id>
					<Name><![CDATA[serviceLoad1]]></Name>
					<X>580</X><Y>280</Y>
					<Label><X>-10</X><Y>-15</Y></Label>
					<PublicFlag>false</PublicFlag>
					<PresentationFlag>true</PresentationFlag>
					<ShowLabel>true</ShowLabel>
					<ActiveObjectClass>
						<PackageName><![CDATA[com.anylogic.libraries.processmodeling]]></PackageName>
						<ClassName><![CDATA[Service]]></ClassName>
					</ActiveObjectClass>
					<GenericParameterSubstitute>
						<GenericParameterSubstituteReference>
							<PackageName><![CDATA[com.anylogic.libraries.processmodeling]]></PackageName>
							<ClassName><![CDATA[Service]]></ClassName>
							<ItemName><![CDATA[1412336243141]]></ItemName>
						</GenericParameterSubstituteReference>
					</GenericParameterSubstitute>
					<Parameters>
						<Parameter>
							<Name><![CDATA[seizeFromOnePool]]></Name>
						</Parameter>
						<Parameter>
							<Name><![CDATA[resourceSets]]></Name>
							<Value Class="CodeValue">
								<Code><![CDATA[{ 
  { EquipmentBio }
}]]></Code>
							</Value>
						</Parameter>
						<Parameter>
							<Name><![CDATA[resourcePool]]></Name>
						</Parameter>
						<Parameter>
							<Name><![CDATA[resourceQuantity]]></Name>
						</Parameter>
						<Parameter>
							<Name><![CDATA[seizePolicy]]></Name>
						</Parameter>
						<Parameter>
							<Name><![CDATA[queueCapacity]]></Name>
						</Parameter>
						<Parameter>
							<Name><![CDATA[maximumCapacity]]></Name>
							<Value Class="CodeValue">
								<Code><![CDATA[true]]></Code>
							</Value>
						</Parameter>
						<Parameter>
							<Name><![CDATA[delayTime]]></Name>
							<Value Class="CodeUnitValue">
								<Code><![CDATA[30]]></Code>
								<Unit Class="TimeUnits"><![CDATA[SECOND]]></Unit>
							</Value>
						</Parameter>
						<Parameter>
							<Name><![CDATA[sendResources]]></Name>
						</Parameter>
						<Parameter>
							<Name><![CDATA[destinationType]]></Name>
						</Parameter>
						<Parameter>
							<Name><![CDATA[destinationNode]]></Name>
						</Parameter>
						<Parameter>
							<Name><![CDATA[destinationAttractor]]></Name>
						</Parameter>
						<Parameter>
							<Name><![CDATA[movingGoHome]]></Name>
						</Parameter>
						<Parameter>
							<Name><![CDATA[entityLocationQueue]]></Name>
						</Parameter>
						<Parameter>
							<Name><![CDATA[entityLocationDelay]]></Name>
						</Parameter>
						<Parameter>
							<Name><![CDATA[priority]]></Name>
						</Parameter>
						<Parameter>
							<Name><![CDATA[taskMayPreemptOtherTasks]]></Name>
						</Parameter>
						<Parameter>
							<Name><![CDATA[taskPreemptionPolicy]]></Name>
						</Parameter>
						<Parameter>
							<Name><![CDATA[terminatedTasksEnter]]></Name>
						</Parameter>
						<Parameter>
							<Name><![CDATA[suspendResumeEntities]]></Name>
						</Parameter>
						<Parameter>
							<Name><![CDATA[wrapUpTaskPolicyType]]></Name>
						</Parameter>
						<Parameter>
							<Name><![CDATA[wrapUpTaskPriority]]></Name>
						</Parameter>
						<Parameter>
							<Name><![CDATA[wrapUpTaskPreemptionPolicy]]></Name>
						</Parameter>
						<Parameter>
							<Name><![CDATA[customizeResourceChoice]]></Name>
						</Parameter>
						<Parameter>
							<Name><![CDATA[resourceChoiceCondition]]></Name>
						</Parameter>
						<Parameter>
							<Name><![CDATA[resourceSelectionMode]]></Name>
						</Parameter>
						<Parameter>
							<Name><![CDATA[resourceRating]]></Name>
						</Parameter>
						<Parameter>
							<Name><![CDATA[resourceComparison]]></Name>
						</Parameter>
						<Parameter>
							<Name><![CDATA[enableTimeout]]></Name>
						</Parameter>
						<Parameter>
							<Name><![CDATA[timeout]]></Name>
						</Parameter>
						<Parameter>
							<Name><![CDATA[enablePreemption]]></Name>
						</Parameter>
						<Parameter>
							<Name><![CDATA[restoreEntityLocationOnExit]]></Name>
						</Parameter>
						<Parameter>
							<Name><![CDATA[forceStatisticsCollection]]></Name>
						</Parameter>
						<Parameter>
							<Name><![CDATA[wrapUpUsageState]]></Name>
						</Parameter>
						<Parameter>
							<Name><![CDATA[onEnter]]></Name>
						</Parameter>
						<Parameter>
							<Name><![CDATA[onExitTimeout]]></Name>
						</Parameter>
						<Parameter>
							<Name><![CDATA[onExitPreempted]]></Name>
						</Parameter>
						<Parameter>
							<Name><![CDATA[onSeizeUnit]]></Name>
						</Parameter>
						<Parameter>
							<Name><![CDATA[onEnterDelay]]></Name>
						</Parameter>
						<Parameter>
							<Name><![CDATA[onAtExit]]></Name>
						</Parameter>
						<Parameter>
							<Name><![CDATA[onExit]]></Name>
						</Parameter>
						<Parameter>
							<Name><![CDATA[onTaskTerminated]]></Name>
						</Parameter>
						<Parameter>
							<Name><![CDATA[onTaskSuspended]]></Name>
						</Parameter>
						<Parameter>
							<Name><![CDATA[onTaskResumed]]></Name>
						</Parameter>
						<Parameter>
							<Name><![CDATA[onRemove]]></Name>
						</Parameter>
					</Parameters>
					<ReplicationFlag>false</ReplicationFlag>
					<Replication Class="CodeValue">
						<Code><![CDATA[100]]></Code>
					</Replication>
					<CollectionType>ARRAY_LIST_BASED</CollectionType>
					<InitialLocationType>AT_ANIMATION_POSITION</InitialLocationType>
					<XCode Class="CodeValue">
						<Code><![CDATA[0]]></Code>
					</XCode>
					<YCode Class="CodeValue">
						<Code><![CDATA[0]]></Code>
					</YCode>
					<ZCode Class="CodeValue">
						<Code><![CDATA[0]]></Code>
					</ZCode>
					<ColumnCode Class="CodeValue">
						<Code><![CDATA[0]]></Code>
					</ColumnCode>
					<RowCode Class="CodeValue">
						<Code><![CDATA[0]]></Code>
					</RowCode>
					<LatitudeCode Class="CodeValue">
						<Code><![CDATA[0]]></Code>
					</LatitudeCode>
					<LongitudeCode Class="CodeValue">
						<Code><![CDATA[0]]></Code>
					</LongitudeCode>
					<LocationNameCode Class="CodeValue">
						<Code><![CDATA[""]]></Code>
					</LocationNameCode>
					<InitializationType>SPECIFIED_NUMBER</InitializationType>
					<InitializationDatabaseTableQuery>
						<TableReference>
						</TableReference>
					</InitializationDatabaseTableQuery>
					<InitializationDatabaseType>ONE_AGENT_PER_DATABASE_RECORD</InitializationDatabaseType>
					<QuantityColumn>
					</QuantityColumn>
				</EmbeddedObject>
				<EmbeddedObject>
					<Id>1596835744101</Id>
					<Name><![CDATA[serviceLoad2]]></Name>
					<X>780</X><Y>280</Y>
					<Label><X>-10</X><Y>-15</Y></Label>
					<PublicFlag>false</PublicFlag>
					<PresentationFlag>true</PresentationFlag>
					<ShowLabel>true</ShowLabel>
					<ActiveObjectClass>
						<PackageName><![CDATA[com.anylogic.libraries.processmodeling]]></PackageName>
						<ClassName><![CDATA[Service]]></ClassName>
					</ActiveObjectClass>
					<GenericParameterSubstitute>
						<GenericParameterSubstituteReference>
							<PackageName><![CDATA[com.anylogic.libraries.processmodeling]]></PackageName>
							<ClassName><![CDATA[Service]]></ClassName>
							<ItemName><![CDATA[1412336243141]]></ItemName>
						</GenericParameterSubstituteReference>
					</GenericParameterSubstitute>
					<Parameters>
						<Parameter>
							<Name><![CDATA[seizeFromOnePool]]></Name>
						</Parameter>
						<Parameter>
							<Name><![CDATA[resourceSets]]></Name>
							<Value Class="CodeValue">
								<Code><![CDATA[{ 
  { EquipmentBio }
}]]></Code>
							</Value>
						</Parameter>
						<Parameter>
							<Name><![CDATA[resourcePool]]></Name>
						</Parameter>
						<Parameter>
							<Name><![CDATA[resourceQuantity]]></Name>
						</Parameter>
						<Parameter>
							<Name><![CDATA[seizePolicy]]></Name>
						</Parameter>
						<Parameter>
							<Name><![CDATA[queueCapacity]]></Name>
						</Parameter>
						<Parameter>
							<Name><![CDATA[maximumCapacity]]></Name>
							<Value Class="CodeValue">
								<Code><![CDATA[true]]></Code>
							</Value>
						</Parameter>
						<Parameter>
							<Name><![CDATA[delayTime]]></Name>
							<Value Class="CodeUnitValue">
								<Code><![CDATA[30]]></Code>
								<Unit Class="TimeUnits"><![CDATA[SECOND]]></Unit>
							</Value>
						</Parameter>
						<Parameter>
							<Name><![CDATA[sendResources]]></Name>
						</Parameter>
						<Parameter>
							<Name><![CDATA[destinationType]]></Name>
						</Parameter>
						<Parameter>
							<Name><![CDATA[destinationNode]]></Name>
						</Parameter>
						<Parameter>
							<Name><![CDATA[destinationAttractor]]></Name>
						</Parameter>
						<Parameter>
							<Name><![CDATA[movingGoHome]]></Name>
						</Parameter>
						<Parameter>
							<Name><![CDATA[entityLocationQueue]]></Name>
						</Parameter>
						<Parameter>
							<Name><![CDATA[entityLocationDelay]]></Name>
						</Parameter>
						<Parameter>
							<Name><![CDATA[priority]]></Name>
						</Parameter>
						<Parameter>
							<Name><![CDATA[taskMayPreemptOtherTasks]]></Name>
						</Parameter>
						<Parameter>
							<Name><![CDATA[taskPreemptionPolicy]]></Name>
						</Parameter>
						<Parameter>
							<Name><![CDATA[terminatedTasksEnter]]></Name>
						</Parameter>
						<Parameter>
							<Name><![CDATA[suspendResumeEntities]]></Name>
						</Parameter>
						<Parameter>
							<Name><![CDATA[wrapUpTaskPolicyType]]></Name>
						</Parameter>
						<Parameter>
							<Name><![CDATA[wrapUpTaskPriority]]></Name>
						</Parameter>
						<Parameter>
							<Name><![CDATA[wrapUpTaskPreemptionPolicy]]></Name>
						</Parameter>
						<Parameter>
							<Name><![CDATA[customizeResourceChoice]]></Name>
						</Parameter>
						<Parameter>
							<Name><![CDATA[resourceChoiceCondition]]></Name>
						</Parameter>
						<Parameter>
							<Name><![CDATA[resourceSelectionMode]]></Name>
						</Parameter>
						<Parameter>
							<Name><![CDATA[resourceRating]]></Name>
						</Parameter>
						<Parameter>
							<Name><![CDATA[resourceComparison]]></Name>
						</Parameter>
						<Parameter>
							<Name><![CDATA[enableTimeout]]></Name>
						</Parameter>
						<Parameter>
							<Name><![CDATA[timeout]]></Name>
						</Parameter>
						<Parameter>
							<Name><![CDATA[enablePreemption]]></Name>
						</Parameter>
						<Parameter>
							<Name><![CDATA[restoreEntityLocationOnExit]]></Name>
						</Parameter>
						<Parameter>
							<Name><![CDATA[forceStatisticsCollection]]></Name>
						</Parameter>
						<Parameter>
							<Name><![CDATA[wrapUpUsageState]]></Name>
						</Parameter>
						<Parameter>
							<Name><![CDATA[onEnter]]></Name>
						</Parameter>
						<Parameter>
							<Name><![CDATA[onExitTimeout]]></Name>
						</Parameter>
						<Parameter>
							<Name><![CDATA[onExitPreempted]]></Name>
						</Parameter>
						<Parameter>
							<Name><![CDATA[onSeizeUnit]]></Name>
						</Parameter>
						<Parameter>
							<Name><![CDATA[onEnterDelay]]></Name>
						</Parameter>
						<Parameter>
							<Name><![CDATA[onAtExit]]></Name>
						</Parameter>
						<Parameter>
							<Name><![CDATA[onExit]]></Name>
						</Parameter>
						<Parameter>
							<Name><![CDATA[onTaskTerminated]]></Name>
						</Parameter>
						<Parameter>
							<Name><![CDATA[onTaskSuspended]]></Name>
						</Parameter>
						<Parameter>
							<Name><![CDATA[onTaskResumed]]></Name>
						</Parameter>
						<Parameter>
							<Name><![CDATA[onRemove]]></Name>
						</Parameter>
					</Parameters>
					<ReplicationFlag>false</ReplicationFlag>
					<Replication Class="CodeValue">
						<Code><![CDATA[100]]></Code>
					</Replication>
					<CollectionType>ARRAY_LIST_BASED</CollectionType>
					<InitialLocationType>AT_ANIMATION_POSITION</InitialLocationType>
					<XCode Class="CodeValue">
						<Code><![CDATA[0]]></Code>
					</XCode>
					<YCode Class="CodeValue">
						<Code><![CDATA[0]]></Code>
					</YCode>
					<ZCode Class="CodeValue">
						<Code><![CDATA[0]]></Code>
					</ZCode>
					<ColumnCode Class="CodeValue">
						<Code><![CDATA[0]]></Code>
					</ColumnCode>
					<RowCode Class="CodeValue">
						<Code><![CDATA[0]]></Code>
					</RowCode>
					<LatitudeCode Class="CodeValue">
						<Code><![CDATA[0]]></Code>
					</LatitudeCode>
					<LongitudeCode Class="CodeValue">
						<Code><![CDATA[0]]></Code>
					</LongitudeCode>
					<LocationNameCode Class="CodeValue">
						<Code><![CDATA[""]]></Code>
					</LocationNameCode>
					<InitializationType>SPECIFIED_NUMBER</InitializationType>
					<InitializationDatabaseTableQuery>
						<TableReference>
						</TableReference>
					</InitializationDatabaseTableQuery>
					<InitializationDatabaseType>ONE_AGENT_PER_DATABASE_RECORD</InitializationDatabaseType>
					<QuantityColumn>
					</QuantityColumn>
				</EmbeddedObject>
				<EmbeddedObject>
					<Id>1596835747957</Id>
					<Name><![CDATA[serviceTrans3]]></Name>
					<X>880</X><Y>280</Y>
					<Label><X>-10</X><Y>-15</Y></Label>
					<PublicFlag>false</PublicFlag>
					<PresentationFlag>true</PresentationFlag>
					<ShowLabel>true</ShowLabel>
					<ActiveObjectClass>
						<PackageName><![CDATA[com.anylogic.libraries.processmodeling]]></PackageName>
						<ClassName><![CDATA[Service]]></ClassName>
					</ActiveObjectClass>
					<GenericParameterSubstitute>
						<GenericParameterSubstituteReference>
							<PackageName><![CDATA[com.anylogic.libraries.processmodeling]]></PackageName>
							<ClassName><![CDATA[Service]]></ClassName>
							<ItemName><![CDATA[1412336243141]]></ItemName>
						</GenericParameterSubstituteReference>
					</GenericParameterSubstitute>
					<Parameters>
						<Parameter>
							<Name><![CDATA[seizeFromOnePool]]></Name>
						</Parameter>
						<Parameter>
							<Name><![CDATA[resourceSets]]></Name>
							<Value Class="CodeValue">
								<Code><![CDATA[{ 
  { EquipmentBio }
}]]></Code>
							</Value>
						</Parameter>
						<Parameter>
							<Name><![CDATA[resourcePool]]></Name>
						</Parameter>
						<Parameter>
							<Name><![CDATA[resourceQuantity]]></Name>
						</Parameter>
						<Parameter>
							<Name><![CDATA[seizePolicy]]></Name>
						</Parameter>
						<Parameter>
							<Name><![CDATA[queueCapacity]]></Name>
						</Parameter>
						<Parameter>
							<Name><![CDATA[maximumCapacity]]></Name>
							<Value Class="CodeValue">
								<Code><![CDATA[true]]></Code>
							</Value>
						</Parameter>
						<Parameter>
							<Name><![CDATA[delayTime]]></Name>
							<Value Class="CodeUnitValue">
								<Code><![CDATA[10]]></Code>
								<Unit Class="TimeUnits"><![CDATA[SECOND]]></Unit>
							</Value>
						</Parameter>
						<Parameter>
							<Name><![CDATA[sendResources]]></Name>
						</Parameter>
						<Parameter>
							<Name><![CDATA[destinationType]]></Name>
						</Parameter>
						<Parameter>
							<Name><![CDATA[destinationNode]]></Name>
						</Parameter>
						<Parameter>
							<Name><![CDATA[destinationAttractor]]></Name>
						</Parameter>
						<Parameter>
							<Name><![CDATA[movingGoHome]]></Name>
						</Parameter>
						<Parameter>
							<Name><![CDATA[entityLocationQueue]]></Name>
						</Parameter>
						<Parameter>
							<Name><![CDATA[entityLocationDelay]]></Name>
						</Parameter>
						<Parameter>
							<Name><![CDATA[priority]]></Name>
						</Parameter>
						<Parameter>
							<Name><![CDATA[taskMayPreemptOtherTasks]]></Name>
						</Parameter>
						<Parameter>
							<Name><![CDATA[taskPreemptionPolicy]]></Name>
						</Parameter>
						<Parameter>
							<Name><![CDATA[terminatedTasksEnter]]></Name>
						</Parameter>
						<Parameter>
							<Name><![CDATA[suspendResumeEntities]]></Name>
						</Parameter>
						<Parameter>
							<Name><![CDATA[wrapUpTaskPolicyType]]></Name>
						</Parameter>
						<Parameter>
							<Name><![CDATA[wrapUpTaskPriority]]></Name>
						</Parameter>
						<Parameter>
							<Name><![CDATA[wrapUpTaskPreemptionPolicy]]></Name>
						</Parameter>
						<Parameter>
							<Name><![CDATA[customizeResourceChoice]]></Name>
						</Parameter>
						<Parameter>
							<Name><![CDATA[resourceChoiceCondition]]></Name>
						</Parameter>
						<Parameter>
							<Name><![CDATA[resourceSelectionMode]]></Name>
						</Parameter>
						<Parameter>
							<Name><![CDATA[resourceRating]]></Name>
						</Parameter>
						<Parameter>
							<Name><![CDATA[resourceComparison]]></Name>
						</Parameter>
						<Parameter>
							<Name><![CDATA[enableTimeout]]></Name>
						</Parameter>
						<Parameter>
							<Name><![CDATA[timeout]]></Name>
						</Parameter>
						<Parameter>
							<Name><![CDATA[enablePreemption]]></Name>
						</Parameter>
						<Parameter>
							<Name><![CDATA[restoreEntityLocationOnExit]]></Name>
						</Parameter>
						<Parameter>
							<Name><![CDATA[forceStatisticsCollection]]></Name>
						</Parameter>
						<Parameter>
							<Name><![CDATA[wrapUpUsageState]]></Name>
						</Parameter>
						<Parameter>
							<Name><![CDATA[onEnter]]></Name>
						</Parameter>
						<Parameter>
							<Name><![CDATA[onExitTimeout]]></Name>
						</Parameter>
						<Parameter>
							<Name><![CDATA[onExitPreempted]]></Name>
						</Parameter>
						<Parameter>
							<Name><![CDATA[onSeizeUnit]]></Name>
						</Parameter>
						<Parameter>
							<Name><![CDATA[onEnterDelay]]></Name>
						</Parameter>
						<Parameter>
							<Name><![CDATA[onAtExit]]></Name>
						</Parameter>
						<Parameter>
							<Name><![CDATA[onExit]]></Name>
						</Parameter>
						<Parameter>
							<Name><![CDATA[onTaskTerminated]]></Name>
						</Parameter>
						<Parameter>
							<Name><![CDATA[onTaskSuspended]]></Name>
						</Parameter>
						<Parameter>
							<Name><![CDATA[onTaskResumed]]></Name>
						</Parameter>
						<Parameter>
							<Name><![CDATA[onRemove]]></Name>
						</Parameter>
					</Parameters>
					<ReplicationFlag>false</ReplicationFlag>
					<Replication Class="CodeValue">
						<Code><![CDATA[100]]></Code>
					</Replication>
					<CollectionType>ARRAY_LIST_BASED</CollectionType>
					<InitialLocationType>AT_ANIMATION_POSITION</InitialLocationType>
					<XCode Class="CodeValue">
						<Code><![CDATA[0]]></Code>
					</XCode>
					<YCode Class="CodeValue">
						<Code><![CDATA[0]]></Code>
					</YCode>
					<ZCode Class="CodeValue">
						<Code><![CDATA[0]]></Code>
					</ZCode>
					<ColumnCode Class="CodeValue">
						<Code><![CDATA[0]]></Code>
					</ColumnCode>
					<RowCode Class="CodeValue">
						<Code><![CDATA[0]]></Code>
					</RowCode>
					<LatitudeCode Class="CodeValue">
						<Code><![CDATA[0]]></Code>
					</LatitudeCode>
					<LongitudeCode Class="CodeValue">
						<Code><![CDATA[0]]></Code>
					</LongitudeCode>
					<LocationNameCode Class="CodeValue">
						<Code><![CDATA[""]]></Code>
					</LocationNameCode>
					<InitializationType>SPECIFIED_NUMBER</InitializationType>
					<InitializationDatabaseTableQuery>
						<TableReference>
						</TableReference>
					</InitializationDatabaseTableQuery>
					<InitializationDatabaseType>ONE_AGENT_PER_DATABASE_RECORD</InitializationDatabaseType>
					<QuantityColumn>
					</QuantityColumn>
				</EmbeddedObject>
				<EmbeddedObject>
					<Id>1596835753239</Id>
					<Name><![CDATA[serviceUnload]]></Name>
					<X>980</X><Y>280</Y>
					<Label><X>-15</X><Y>-15</Y></Label>
					<PublicFlag>false</PublicFlag>
					<PresentationFlag>true</PresentationFlag>
					<ShowLabel>true</ShowLabel>
					<ActiveObjectClass>
						<PackageName><![CDATA[com.anylogic.libraries.processmodeling]]></PackageName>
						<ClassName><![CDATA[Service]]></ClassName>
					</ActiveObjectClass>
					<GenericParameterSubstitute>
						<GenericParameterSubstituteReference>
							<PackageName><![CDATA[com.anylogic.libraries.processmodeling]]></PackageName>
							<ClassName><![CDATA[Service]]></ClassName>
							<ItemName><![CDATA[1412336243141]]></ItemName>
						</GenericParameterSubstituteReference>
					</GenericParameterSubstitute>
					<Parameters>
						<Parameter>
							<Name><![CDATA[seizeFromOnePool]]></Name>
						</Parameter>
						<Parameter>
							<Name><![CDATA[resourceSets]]></Name>
							<Value Class="CodeValue">
								<Code><![CDATA[{ 
  { EquipmentBio }
}]]></Code>
							</Value>
						</Parameter>
						<Parameter>
							<Name><![CDATA[resourcePool]]></Name>
						</Parameter>
						<Parameter>
							<Name><![CDATA[resourceQuantity]]></Name>
						</Parameter>
						<Parameter>
							<Name><![CDATA[seizePolicy]]></Name>
						</Parameter>
						<Parameter>
							<Name><![CDATA[queueCapacity]]></Name>
						</Parameter>
						<Parameter>
							<Name><![CDATA[maximumCapacity]]></Name>
							<Value Class="CodeValue">
								<Code><![CDATA[true]]></Code>
							</Value>
						</Parameter>
						<Parameter>
							<Name><![CDATA[delayTime]]></Name>
							<Value Class="CodeUnitValue">
								<Code><![CDATA[30]]></Code>
								<Unit Class="TimeUnits"><![CDATA[SECOND]]></Unit>
							</Value>
						</Parameter>
						<Parameter>
							<Name><![CDATA[sendResources]]></Name>
						</Parameter>
						<Parameter>
							<Name><![CDATA[destinationType]]></Name>
						</Parameter>
						<Parameter>
							<Name><![CDATA[destinationNode]]></Name>
						</Parameter>
						<Parameter>
							<Name><![CDATA[destinationAttractor]]></Name>
						</Parameter>
						<Parameter>
							<Name><![CDATA[movingGoHome]]></Name>
						</Parameter>
						<Parameter>
							<Name><![CDATA[entityLocationQueue]]></Name>
						</Parameter>
						<Parameter>
							<Name><![CDATA[entityLocationDelay]]></Name>
						</Parameter>
						<Parameter>
							<Name><![CDATA[priority]]></Name>
						</Parameter>
						<Parameter>
							<Name><![CDATA[taskMayPreemptOtherTasks]]></Name>
						</Parameter>
						<Parameter>
							<Name><![CDATA[taskPreemptionPolicy]]></Name>
						</Parameter>
						<Parameter>
							<Name><![CDATA[terminatedTasksEnter]]></Name>
						</Parameter>
						<Parameter>
							<Name><![CDATA[suspendResumeEntities]]></Name>
						</Parameter>
						<Parameter>
							<Name><![CDATA[wrapUpTaskPolicyType]]></Name>
						</Parameter>
						<Parameter>
							<Name><![CDATA[wrapUpTaskPriority]]></Name>
						</Parameter>
						<Parameter>
							<Name><![CDATA[wrapUpTaskPreemptionPolicy]]></Name>
						</Parameter>
						<Parameter>
							<Name><![CDATA[customizeResourceChoice]]></Name>
						</Parameter>
						<Parameter>
							<Name><![CDATA[resourceChoiceCondition]]></Name>
						</Parameter>
						<Parameter>
							<Name><![CDATA[resourceSelectionMode]]></Name>
						</Parameter>
						<Parameter>
							<Name><![CDATA[resourceRating]]></Name>
						</Parameter>
						<Parameter>
							<Name><![CDATA[resourceComparison]]></Name>
						</Parameter>
						<Parameter>
							<Name><![CDATA[enableTimeout]]></Name>
						</Parameter>
						<Parameter>
							<Name><![CDATA[timeout]]></Name>
						</Parameter>
						<Parameter>
							<Name><![CDATA[enablePreemption]]></Name>
						</Parameter>
						<Parameter>
							<Name><![CDATA[restoreEntityLocationOnExit]]></Name>
						</Parameter>
						<Parameter>
							<Name><![CDATA[forceStatisticsCollection]]></Name>
						</Parameter>
						<Parameter>
							<Name><![CDATA[wrapUpUsageState]]></Name>
						</Parameter>
						<Parameter>
							<Name><![CDATA[onEnter]]></Name>
						</Parameter>
						<Parameter>
							<Name><![CDATA[onExitTimeout]]></Name>
						</Parameter>
						<Parameter>
							<Name><![CDATA[onExitPreempted]]></Name>
						</Parameter>
						<Parameter>
							<Name><![CDATA[onSeizeUnit]]></Name>
						</Parameter>
						<Parameter>
							<Name><![CDATA[onEnterDelay]]></Name>
						</Parameter>
						<Parameter>
							<Name><![CDATA[onAtExit]]></Name>
						</Parameter>
						<Parameter>
							<Name><![CDATA[onExit]]></Name>
						</Parameter>
						<Parameter>
							<Name><![CDATA[onTaskTerminated]]></Name>
						</Parameter>
						<Parameter>
							<Name><![CDATA[onTaskSuspended]]></Name>
						</Parameter>
						<Parameter>
							<Name><![CDATA[onTaskResumed]]></Name>
						</Parameter>
						<Parameter>
							<Name><![CDATA[onRemove]]></Name>
						</Parameter>
					</Parameters>
					<ReplicationFlag>false</ReplicationFlag>
					<Replication Class="CodeValue">
						<Code><![CDATA[100]]></Code>
					</Replication>
					<CollectionType>ARRAY_LIST_BASED</CollectionType>
					<InitialLocationType>AT_ANIMATION_POSITION</InitialLocationType>
					<XCode Class="CodeValue">
						<Code><![CDATA[0]]></Code>
					</XCode>
					<YCode Class="CodeValue">
						<Code><![CDATA[0]]></Code>
					</YCode>
					<ZCode Class="CodeValue">
						<Code><![CDATA[0]]></Code>
					</ZCode>
					<ColumnCode Class="CodeValue">
						<Code><![CDATA[0]]></Code>
					</ColumnCode>
					<RowCode Class="CodeValue">
						<Code><![CDATA[0]]></Code>
					</RowCode>
					<LatitudeCode Class="CodeValue">
						<Code><![CDATA[0]]></Code>
					</LatitudeCode>
					<LongitudeCode Class="CodeValue">
						<Code><![CDATA[0]]></Code>
					</LongitudeCode>
					<LocationNameCode Class="CodeValue">
						<Code><![CDATA[""]]></Code>
					</LocationNameCode>
					<InitializationType>SPECIFIED_NUMBER</InitializationType>
					<InitializationDatabaseTableQuery>
						<TableReference>
						</TableReference>
					</InitializationDatabaseTableQuery>
					<InitializationDatabaseType>ONE_AGENT_PER_DATABASE_RECORD</InitializationDatabaseType>
					<QuantityColumn>
					</QuantityColumn>
				</EmbeddedObject>
				<EmbeddedObject>
					<Id>1596835809340</Id>
					<Name><![CDATA[serviceLoad3]]></Name>
					<X>320</X><Y>480</Y>
					<Label><X>-10</X><Y>-15</Y></Label>
					<PublicFlag>false</PublicFlag>
					<PresentationFlag>true</PresentationFlag>
					<ShowLabel>true</ShowLabel>
					<ActiveObjectClass>
						<PackageName><![CDATA[com.anylogic.libraries.processmodeling]]></PackageName>
						<ClassName><![CDATA[Service]]></ClassName>
					</ActiveObjectClass>
					<GenericParameterSubstitute>
						<GenericParameterSubstituteReference>
							<PackageName><![CDATA[com.anylogic.libraries.processmodeling]]></PackageName>
							<ClassName><![CDATA[Service]]></ClassName>
							<ItemName><![CDATA[1412336243141]]></ItemName>
						</GenericParameterSubstituteReference>
					</GenericParameterSubstitute>
					<Parameters>
						<Parameter>
							<Name><![CDATA[seizeFromOnePool]]></Name>
						</Parameter>
						<Parameter>
							<Name><![CDATA[resourceSets]]></Name>
							<Value Class="CodeValue">
								<Code><![CDATA[{ 
  { EquipmentBio }
}]]></Code>
							</Value>
						</Parameter>
						<Parameter>
							<Name><![CDATA[resourcePool]]></Name>
						</Parameter>
						<Parameter>
							<Name><![CDATA[resourceQuantity]]></Name>
						</Parameter>
						<Parameter>
							<Name><![CDATA[seizePolicy]]></Name>
						</Parameter>
						<Parameter>
							<Name><![CDATA[queueCapacity]]></Name>
						</Parameter>
						<Parameter>
							<Name><![CDATA[maximumCapacity]]></Name>
							<Value Class="CodeValue">
								<Code><![CDATA[true]]></Code>
							</Value>
						</Parameter>
						<Parameter>
							<Name><![CDATA[delayTime]]></Name>
							<Value Class="CodeUnitValue">
								<Code><![CDATA[30]]></Code>
								<Unit Class="TimeUnits"><![CDATA[SECOND]]></Unit>
							</Value>
						</Parameter>
						<Parameter>
							<Name><![CDATA[sendResources]]></Name>
						</Parameter>
						<Parameter>
							<Name><![CDATA[destinationType]]></Name>
						</Parameter>
						<Parameter>
							<Name><![CDATA[destinationNode]]></Name>
						</Parameter>
						<Parameter>
							<Name><![CDATA[destinationAttractor]]></Name>
						</Parameter>
						<Parameter>
							<Name><![CDATA[movingGoHome]]></Name>
						</Parameter>
						<Parameter>
							<Name><![CDATA[entityLocationQueue]]></Name>
						</Parameter>
						<Parameter>
							<Name><![CDATA[entityLocationDelay]]></Name>
						</Parameter>
						<Parameter>
							<Name><![CDATA[priority]]></Name>
						</Parameter>
						<Parameter>
							<Name><![CDATA[taskMayPreemptOtherTasks]]></Name>
						</Parameter>
						<Parameter>
							<Name><![CDATA[taskPreemptionPolicy]]></Name>
						</Parameter>
						<Parameter>
							<Name><![CDATA[terminatedTasksEnter]]></Name>
						</Parameter>
						<Parameter>
							<Name><![CDATA[suspendResumeEntities]]></Name>
						</Parameter>
						<Parameter>
							<Name><![CDATA[wrapUpTaskPolicyType]]></Name>
						</Parameter>
						<Parameter>
							<Name><![CDATA[wrapUpTaskPriority]]></Name>
						</Parameter>
						<Parameter>
							<Name><![CDATA[wrapUpTaskPreemptionPolicy]]></Name>
						</Parameter>
						<Parameter>
							<Name><![CDATA[customizeResourceChoice]]></Name>
						</Parameter>
						<Parameter>
							<Name><![CDATA[resourceChoiceCondition]]></Name>
						</Parameter>
						<Parameter>
							<Name><![CDATA[resourceSelectionMode]]></Name>
						</Parameter>
						<Parameter>
							<Name><![CDATA[resourceRating]]></Name>
						</Parameter>
						<Parameter>
							<Name><![CDATA[resourceComparison]]></Name>
						</Parameter>
						<Parameter>
							<Name><![CDATA[enableTimeout]]></Name>
						</Parameter>
						<Parameter>
							<Name><![CDATA[timeout]]></Name>
						</Parameter>
						<Parameter>
							<Name><![CDATA[enablePreemption]]></Name>
						</Parameter>
						<Parameter>
							<Name><![CDATA[restoreEntityLocationOnExit]]></Name>
						</Parameter>
						<Parameter>
							<Name><![CDATA[forceStatisticsCollection]]></Name>
						</Parameter>
						<Parameter>
							<Name><![CDATA[wrapUpUsageState]]></Name>
						</Parameter>
						<Parameter>
							<Name><![CDATA[onEnter]]></Name>
						</Parameter>
						<Parameter>
							<Name><![CDATA[onExitTimeout]]></Name>
						</Parameter>
						<Parameter>
							<Name><![CDATA[onExitPreempted]]></Name>
						</Parameter>
						<Parameter>
							<Name><![CDATA[onSeizeUnit]]></Name>
						</Parameter>
						<Parameter>
							<Name><![CDATA[onEnterDelay]]></Name>
						</Parameter>
						<Parameter>
							<Name><![CDATA[onAtExit]]></Name>
						</Parameter>
						<Parameter>
							<Name><![CDATA[onExit]]></Name>
						</Parameter>
						<Parameter>
							<Name><![CDATA[onTaskTerminated]]></Name>
						</Parameter>
						<Parameter>
							<Name><![CDATA[onTaskSuspended]]></Name>
						</Parameter>
						<Parameter>
							<Name><![CDATA[onTaskResumed]]></Name>
						</Parameter>
						<Parameter>
							<Name><![CDATA[onRemove]]></Name>
						</Parameter>
					</Parameters>
					<ReplicationFlag>false</ReplicationFlag>
					<Replication Class="CodeValue">
						<Code><![CDATA[100]]></Code>
					</Replication>
					<CollectionType>ARRAY_LIST_BASED</CollectionType>
					<InitialLocationType>AT_ANIMATION_POSITION</InitialLocationType>
					<XCode Class="CodeValue">
						<Code><![CDATA[0]]></Code>
					</XCode>
					<YCode Class="CodeValue">
						<Code><![CDATA[0]]></Code>
					</YCode>
					<ZCode Class="CodeValue">
						<Code><![CDATA[0]]></Code>
					</ZCode>
					<ColumnCode Class="CodeValue">
						<Code><![CDATA[0]]></Code>
					</ColumnCode>
					<RowCode Class="CodeValue">
						<Code><![CDATA[0]]></Code>
					</RowCode>
					<LatitudeCode Class="CodeValue">
						<Code><![CDATA[0]]></Code>
					</LatitudeCode>
					<LongitudeCode Class="CodeValue">
						<Code><![CDATA[0]]></Code>
					</LongitudeCode>
					<LocationNameCode Class="CodeValue">
						<Code><![CDATA[""]]></Code>
					</LocationNameCode>
					<InitializationType>SPECIFIED_NUMBER</InitializationType>
					<InitializationDatabaseTableQuery>
						<TableReference>
						</TableReference>
					</InitializationDatabaseTableQuery>
					<InitializationDatabaseType>ONE_AGENT_PER_DATABASE_RECORD</InitializationDatabaseType>
					<QuantityColumn>
					</QuantityColumn>
				</EmbeddedObject>
				<EmbeddedObject>
					<Id>1596835994632</Id>
					<Name><![CDATA[serviceLoad4]]></Name>
					<X>600</X><Y>480</Y>
					<Label><X>-10</X><Y>-15</Y></Label>
					<PublicFlag>false</PublicFlag>
					<PresentationFlag>true</PresentationFlag>
					<ShowLabel>true</ShowLabel>
					<ActiveObjectClass>
						<PackageName><![CDATA[com.anylogic.libraries.processmodeling]]></PackageName>
						<ClassName><![CDATA[Service]]></ClassName>
					</ActiveObjectClass>
					<GenericParameterSubstitute>
						<GenericParameterSubstituteReference>
							<PackageName><![CDATA[com.anylogic.libraries.processmodeling]]></PackageName>
							<ClassName><![CDATA[Service]]></ClassName>
							<ItemName><![CDATA[1412336243141]]></ItemName>
						</GenericParameterSubstituteReference>
					</GenericParameterSubstitute>
					<Parameters>
						<Parameter>
							<Name><![CDATA[seizeFromOnePool]]></Name>
						</Parameter>
						<Parameter>
							<Name><![CDATA[resourceSets]]></Name>
							<Value Class="CodeValue">
								<Code><![CDATA[{ 
  { EquipmentBio }
}]]></Code>
							</Value>
						</Parameter>
						<Parameter>
							<Name><![CDATA[resourcePool]]></Name>
						</Parameter>
						<Parameter>
							<Name><![CDATA[resourceQuantity]]></Name>
						</Parameter>
						<Parameter>
							<Name><![CDATA[seizePolicy]]></Name>
						</Parameter>
						<Parameter>
							<Name><![CDATA[queueCapacity]]></Name>
						</Parameter>
						<Parameter>
							<Name><![CDATA[maximumCapacity]]></Name>
							<Value Class="CodeValue">
								<Code><![CDATA[true]]></Code>
							</Value>
						</Parameter>
						<Parameter>
							<Name><![CDATA[delayTime]]></Name>
							<Value Class="CodeUnitValue">
								<Code><![CDATA[30]]></Code>
								<Unit Class="TimeUnits"><![CDATA[SECOND]]></Unit>
							</Value>
						</Parameter>
						<Parameter>
							<Name><![CDATA[sendResources]]></Name>
						</Parameter>
						<Parameter>
							<Name><![CDATA[destinationType]]></Name>
						</Parameter>
						<Parameter>
							<Name><![CDATA[destinationNode]]></Name>
						</Parameter>
						<Parameter>
							<Name><![CDATA[destinationAttractor]]></Name>
						</Parameter>
						<Parameter>
							<Name><![CDATA[movingGoHome]]></Name>
						</Parameter>
						<Parameter>
							<Name><![CDATA[entityLocationQueue]]></Name>
						</Parameter>
						<Parameter>
							<Name><![CDATA[entityLocationDelay]]></Name>
						</Parameter>
						<Parameter>
							<Name><![CDATA[priority]]></Name>
						</Parameter>
						<Parameter>
							<Name><![CDATA[taskMayPreemptOtherTasks]]></Name>
						</Parameter>
						<Parameter>
							<Name><![CDATA[taskPreemptionPolicy]]></Name>
						</Parameter>
						<Parameter>
							<Name><![CDATA[terminatedTasksEnter]]></Name>
						</Parameter>
						<Parameter>
							<Name><![CDATA[suspendResumeEntities]]></Name>
						</Parameter>
						<Parameter>
							<Name><![CDATA[wrapUpTaskPolicyType]]></Name>
						</Parameter>
						<Parameter>
							<Name><![CDATA[wrapUpTaskPriority]]></Name>
						</Parameter>
						<Parameter>
							<Name><![CDATA[wrapUpTaskPreemptionPolicy]]></Name>
						</Parameter>
						<Parameter>
							<Name><![CDATA[customizeResourceChoice]]></Name>
						</Parameter>
						<Parameter>
							<Name><![CDATA[resourceChoiceCondition]]></Name>
						</Parameter>
						<Parameter>
							<Name><![CDATA[resourceSelectionMode]]></Name>
						</Parameter>
						<Parameter>
							<Name><![CDATA[resourceRating]]></Name>
						</Parameter>
						<Parameter>
							<Name><![CDATA[resourceComparison]]></Name>
						</Parameter>
						<Parameter>
							<Name><![CDATA[enableTimeout]]></Name>
						</Parameter>
						<Parameter>
							<Name><![CDATA[timeout]]></Name>
						</Parameter>
						<Parameter>
							<Name><![CDATA[enablePreemption]]></Name>
						</Parameter>
						<Parameter>
							<Name><![CDATA[restoreEntityLocationOnExit]]></Name>
						</Parameter>
						<Parameter>
							<Name><![CDATA[forceStatisticsCollection]]></Name>
						</Parameter>
						<Parameter>
							<Name><![CDATA[wrapUpUsageState]]></Name>
						</Parameter>
						<Parameter>
							<Name><![CDATA[onEnter]]></Name>
						</Parameter>
						<Parameter>
							<Name><![CDATA[onExitTimeout]]></Name>
						</Parameter>
						<Parameter>
							<Name><![CDATA[onExitPreempted]]></Name>
						</Parameter>
						<Parameter>
							<Name><![CDATA[onSeizeUnit]]></Name>
						</Parameter>
						<Parameter>
							<Name><![CDATA[onEnterDelay]]></Name>
						</Parameter>
						<Parameter>
							<Name><![CDATA[onAtExit]]></Name>
						</Parameter>
						<Parameter>
							<Name><![CDATA[onExit]]></Name>
						</Parameter>
						<Parameter>
							<Name><![CDATA[onTaskTerminated]]></Name>
						</Parameter>
						<Parameter>
							<Name><![CDATA[onTaskSuspended]]></Name>
						</Parameter>
						<Parameter>
							<Name><![CDATA[onTaskResumed]]></Name>
						</Parameter>
						<Parameter>
							<Name><![CDATA[onRemove]]></Name>
						</Parameter>
					</Parameters>
					<ReplicationFlag>false</ReplicationFlag>
					<Replication Class="CodeValue">
						<Code><![CDATA[100]]></Code>
					</Replication>
					<CollectionType>ARRAY_LIST_BASED</CollectionType>
					<InitialLocationType>AT_ANIMATION_POSITION</InitialLocationType>
					<XCode Class="CodeValue">
						<Code><![CDATA[0]]></Code>
					</XCode>
					<YCode Class="CodeValue">
						<Code><![CDATA[0]]></Code>
					</YCode>
					<ZCode Class="CodeValue">
						<Code><![CDATA[0]]></Code>
					</ZCode>
					<ColumnCode Class="CodeValue">
						<Code><![CDATA[0]]></Code>
					</ColumnCode>
					<RowCode Class="CodeValue">
						<Code><![CDATA[0]]></Code>
					</RowCode>
					<LatitudeCode Class="CodeValue">
						<Code><![CDATA[0]]></Code>
					</LatitudeCode>
					<LongitudeCode Class="CodeValue">
						<Code><![CDATA[0]]></Code>
					</LongitudeCode>
					<LocationNameCode Class="CodeValue">
						<Code><![CDATA[""]]></Code>
					</LocationNameCode>
					<InitializationType>SPECIFIED_NUMBER</InitializationType>
					<InitializationDatabaseTableQuery>
						<TableReference>
						</TableReference>
					</InitializationDatabaseTableQuery>
					<InitializationDatabaseType>ONE_AGENT_PER_DATABASE_RECORD</InitializationDatabaseType>
					<QuantityColumn>
					</QuantityColumn>
				</EmbeddedObject>
				<EmbeddedObject>
					<Id>1596836075651</Id>
					<Name><![CDATA[serviceTrans4]]></Name>
					<X>740</X><Y>480</Y>
					<Label><X>-10</X><Y>-15</Y></Label>
					<PublicFlag>false</PublicFlag>
					<PresentationFlag>true</PresentationFlag>
					<ShowLabel>true</ShowLabel>
					<ActiveObjectClass>
						<PackageName><![CDATA[com.anylogic.libraries.processmodeling]]></PackageName>
						<ClassName><![CDATA[Service]]></ClassName>
					</ActiveObjectClass>
					<GenericParameterSubstitute>
						<GenericParameterSubstituteReference>
							<PackageName><![CDATA[com.anylogic.libraries.processmodeling]]></PackageName>
							<ClassName><![CDATA[Service]]></ClassName>
							<ItemName><![CDATA[1412336243141]]></ItemName>
						</GenericParameterSubstituteReference>
					</GenericParameterSubstitute>
					<Parameters>
						<Parameter>
							<Name><![CDATA[seizeFromOnePool]]></Name>
						</Parameter>
						<Parameter>
							<Name><![CDATA[resourceSets]]></Name>
							<Value Class="CodeValue">
								<Code><![CDATA[{ 
  { EquipmentBio }
}]]></Code>
							</Value>
						</Parameter>
						<Parameter>
							<Name><![CDATA[resourcePool]]></Name>
						</Parameter>
						<Parameter>
							<Name><![CDATA[resourceQuantity]]></Name>
						</Parameter>
						<Parameter>
							<Name><![CDATA[seizePolicy]]></Name>
						</Parameter>
						<Parameter>
							<Name><![CDATA[queueCapacity]]></Name>
						</Parameter>
						<Parameter>
							<Name><![CDATA[maximumCapacity]]></Name>
							<Value Class="CodeValue">
								<Code><![CDATA[true]]></Code>
							</Value>
						</Parameter>
						<Parameter>
							<Name><![CDATA[delayTime]]></Name>
							<Value Class="CodeUnitValue">
								<Code><![CDATA[1800]]></Code>
								<Unit Class="TimeUnits"><![CDATA[SECOND]]></Unit>
							</Value>
						</Parameter>
						<Parameter>
							<Name><![CDATA[sendResources]]></Name>
						</Parameter>
						<Parameter>
							<Name><![CDATA[destinationType]]></Name>
						</Parameter>
						<Parameter>
							<Name><![CDATA[destinationNode]]></Name>
						</Parameter>
						<Parameter>
							<Name><![CDATA[destinationAttractor]]></Name>
						</Parameter>
						<Parameter>
							<Name><![CDATA[movingGoHome]]></Name>
						</Parameter>
						<Parameter>
							<Name><![CDATA[entityLocationQueue]]></Name>
						</Parameter>
						<Parameter>
							<Name><![CDATA[entityLocationDelay]]></Name>
						</Parameter>
						<Parameter>
							<Name><![CDATA[priority]]></Name>
						</Parameter>
						<Parameter>
							<Name><![CDATA[taskMayPreemptOtherTasks]]></Name>
						</Parameter>
						<Parameter>
							<Name><![CDATA[taskPreemptionPolicy]]></Name>
						</Parameter>
						<Parameter>
							<Name><![CDATA[terminatedTasksEnter]]></Name>
						</Parameter>
						<Parameter>
							<Name><![CDATA[suspendResumeEntities]]></Name>
						</Parameter>
						<Parameter>
							<Name><![CDATA[wrapUpTaskPolicyType]]></Name>
						</Parameter>
						<Parameter>
							<Name><![CDATA[wrapUpTaskPriority]]></Name>
						</Parameter>
						<Parameter>
							<Name><![CDATA[wrapUpTaskPreemptionPolicy]]></Name>
						</Parameter>
						<Parameter>
							<Name><![CDATA[customizeResourceChoice]]></Name>
						</Parameter>
						<Parameter>
							<Name><![CDATA[resourceChoiceCondition]]></Name>
						</Parameter>
						<Parameter>
							<Name><![CDATA[resourceSelectionMode]]></Name>
						</Parameter>
						<Parameter>
							<Name><![CDATA[resourceRating]]></Name>
						</Parameter>
						<Parameter>
							<Name><![CDATA[resourceComparison]]></Name>
						</Parameter>
						<Parameter>
							<Name><![CDATA[enableTimeout]]></Name>
						</Parameter>
						<Parameter>
							<Name><![CDATA[timeout]]></Name>
						</Parameter>
						<Parameter>
							<Name><![CDATA[enablePreemption]]></Name>
						</Parameter>
						<Parameter>
							<Name><![CDATA[restoreEntityLocationOnExit]]></Name>
						</Parameter>
						<Parameter>
							<Name><![CDATA[forceStatisticsCollection]]></Name>
						</Parameter>
						<Parameter>
							<Name><![CDATA[wrapUpUsageState]]></Name>
						</Parameter>
						<Parameter>
							<Name><![CDATA[onEnter]]></Name>
						</Parameter>
						<Parameter>
							<Name><![CDATA[onExitTimeout]]></Name>
						</Parameter>
						<Parameter>
							<Name><![CDATA[onExitPreempted]]></Name>
						</Parameter>
						<Parameter>
							<Name><![CDATA[onSeizeUnit]]></Name>
						</Parameter>
						<Parameter>
							<Name><![CDATA[onEnterDelay]]></Name>
						</Parameter>
						<Parameter>
							<Name><![CDATA[onAtExit]]></Name>
						</Parameter>
						<Parameter>
							<Name><![CDATA[onExit]]></Name>
						</Parameter>
						<Parameter>
							<Name><![CDATA[onTaskTerminated]]></Name>
						</Parameter>
						<Parameter>
							<Name><![CDATA[onTaskSuspended]]></Name>
						</Parameter>
						<Parameter>
							<Name><![CDATA[onTaskResumed]]></Name>
						</Parameter>
						<Parameter>
							<Name><![CDATA[onRemove]]></Name>
						</Parameter>
					</Parameters>
					<ReplicationFlag>false</ReplicationFlag>
					<Replication Class="CodeValue">
						<Code><![CDATA[100]]></Code>
					</Replication>
					<CollectionType>ARRAY_LIST_BASED</CollectionType>
					<InitialLocationType>AT_ANIMATION_POSITION</InitialLocationType>
					<XCode Class="CodeValue">
						<Code><![CDATA[0]]></Code>
					</XCode>
					<YCode Class="CodeValue">
						<Code><![CDATA[0]]></Code>
					</YCode>
					<ZCode Class="CodeValue">
						<Code><![CDATA[0]]></Code>
					</ZCode>
					<ColumnCode Class="CodeValue">
						<Code><![CDATA[0]]></Code>
					</ColumnCode>
					<RowCode Class="CodeValue">
						<Code><![CDATA[0]]></Code>
					</RowCode>
					<LatitudeCode Class="CodeValue">
						<Code><![CDATA[0]]></Code>
					</LatitudeCode>
					<LongitudeCode Class="CodeValue">
						<Code><![CDATA[0]]></Code>
					</LongitudeCode>
					<LocationNameCode Class="CodeValue">
						<Code><![CDATA[""]]></Code>
					</LocationNameCode>
					<InitializationType>SPECIFIED_NUMBER</InitializationType>
					<InitializationDatabaseTableQuery>
						<TableReference>
						</TableReference>
					</InitializationDatabaseTableQuery>
					<InitializationDatabaseType>ONE_AGENT_PER_DATABASE_RECORD</InitializationDatabaseType>
					<QuantityColumn>
					</QuantityColumn>
				</EmbeddedObject>
				<EmbeddedObject>
					<Id>1596836473490</Id>
					<Name><![CDATA[serviceVortex]]></Name>
					<X>1020</X><Y>480</Y>
					<Label><X>-15</X><Y>-15</Y></Label>
					<PublicFlag>false</PublicFlag>
					<PresentationFlag>true</PresentationFlag>
					<ShowLabel>true</ShowLabel>
					<ActiveObjectClass>
						<PackageName><![CDATA[com.anylogic.libraries.processmodeling]]></PackageName>
						<ClassName><![CDATA[Service]]></ClassName>
					</ActiveObjectClass>
					<GenericParameterSubstitute>
						<GenericParameterSubstituteReference>
							<PackageName><![CDATA[com.anylogic.libraries.processmodeling]]></PackageName>
							<ClassName><![CDATA[Service]]></ClassName>
							<ItemName><![CDATA[1412336243141]]></ItemName>
						</GenericParameterSubstituteReference>
					</GenericParameterSubstitute>
					<Parameters>
						<Parameter>
							<Name><![CDATA[seizeFromOnePool]]></Name>
						</Parameter>
						<Parameter>
							<Name><![CDATA[resourceSets]]></Name>
							<Value Class="CodeValue">
								<Code><![CDATA[{ 
  { EquipmentCent }
}]]></Code>
							</Value>
						</Parameter>
						<Parameter>
							<Name><![CDATA[resourcePool]]></Name>
						</Parameter>
						<Parameter>
							<Name><![CDATA[resourceQuantity]]></Name>
						</Parameter>
						<Parameter>
							<Name><![CDATA[seizePolicy]]></Name>
						</Parameter>
						<Parameter>
							<Name><![CDATA[queueCapacity]]></Name>
						</Parameter>
						<Parameter>
							<Name><![CDATA[maximumCapacity]]></Name>
							<Value Class="CodeValue">
								<Code><![CDATA[true]]></Code>
							</Value>
						</Parameter>
						<Parameter>
							<Name><![CDATA[delayTime]]></Name>
							<Value Class="CodeUnitValue">
								<Code><![CDATA[180]]></Code>
								<Unit Class="TimeUnits"><![CDATA[SECOND]]></Unit>
							</Value>
						</Parameter>
						<Parameter>
							<Name><![CDATA[sendResources]]></Name>
						</Parameter>
						<Parameter>
							<Name><![CDATA[destinationType]]></Name>
						</Parameter>
						<Parameter>
							<Name><![CDATA[destinationNode]]></Name>
						</Parameter>
						<Parameter>
							<Name><![CDATA[destinationAttractor]]></Name>
						</Parameter>
						<Parameter>
							<Name><![CDATA[movingGoHome]]></Name>
						</Parameter>
						<Parameter>
							<Name><![CDATA[entityLocationQueue]]></Name>
						</Parameter>
						<Parameter>
							<Name><![CDATA[entityLocationDelay]]></Name>
						</Parameter>
						<Parameter>
							<Name><![CDATA[priority]]></Name>
						</Parameter>
						<Parameter>
							<Name><![CDATA[taskMayPreemptOtherTasks]]></Name>
						</Parameter>
						<Parameter>
							<Name><![CDATA[taskPreemptionPolicy]]></Name>
						</Parameter>
						<Parameter>
							<Name><![CDATA[terminatedTasksEnter]]></Name>
						</Parameter>
						<Parameter>
							<Name><![CDATA[suspendResumeEntities]]></Name>
						</Parameter>
						<Parameter>
							<Name><![CDATA[wrapUpTaskPolicyType]]></Name>
						</Parameter>
						<Parameter>
							<Name><![CDATA[wrapUpTaskPriority]]></Name>
						</Parameter>
						<Parameter>
							<Name><![CDATA[wrapUpTaskPreemptionPolicy]]></Name>
						</Parameter>
						<Parameter>
							<Name><![CDATA[customizeResourceChoice]]></Name>
						</Parameter>
						<Parameter>
							<Name><![CDATA[resourceChoiceCondition]]></Name>
						</Parameter>
						<Parameter>
							<Name><![CDATA[resourceSelectionMode]]></Name>
						</Parameter>
						<Parameter>
							<Name><![CDATA[resourceRating]]></Name>
						</Parameter>
						<Parameter>
							<Name><![CDATA[resourceComparison]]></Name>
						</Parameter>
						<Parameter>
							<Name><![CDATA[enableTimeout]]></Name>
						</Parameter>
						<Parameter>
							<Name><![CDATA[timeout]]></Name>
						</Parameter>
						<Parameter>
							<Name><![CDATA[enablePreemption]]></Name>
						</Parameter>
						<Parameter>
							<Name><![CDATA[restoreEntityLocationOnExit]]></Name>
						</Parameter>
						<Parameter>
							<Name><![CDATA[forceStatisticsCollection]]></Name>
						</Parameter>
						<Parameter>
							<Name><![CDATA[wrapUpUsageState]]></Name>
						</Parameter>
						<Parameter>
							<Name><![CDATA[onEnter]]></Name>
						</Parameter>
						<Parameter>
							<Name><![CDATA[onExitTimeout]]></Name>
						</Parameter>
						<Parameter>
							<Name><![CDATA[onExitPreempted]]></Name>
						</Parameter>
						<Parameter>
							<Name><![CDATA[onSeizeUnit]]></Name>
						</Parameter>
						<Parameter>
							<Name><![CDATA[onEnterDelay]]></Name>
						</Parameter>
						<Parameter>
							<Name><![CDATA[onAtExit]]></Name>
						</Parameter>
						<Parameter>
							<Name><![CDATA[onExit]]></Name>
						</Parameter>
						<Parameter>
							<Name><![CDATA[onTaskTerminated]]></Name>
						</Parameter>
						<Parameter>
							<Name><![CDATA[onTaskSuspended]]></Name>
						</Parameter>
						<Parameter>
							<Name><![CDATA[onTaskResumed]]></Name>
						</Parameter>
						<Parameter>
							<Name><![CDATA[onRemove]]></Name>
						</Parameter>
					</Parameters>
					<ReplicationFlag>false</ReplicationFlag>
					<Replication Class="CodeValue">
						<Code><![CDATA[100]]></Code>
					</Replication>
					<CollectionType>ARRAY_LIST_BASED</CollectionType>
					<InitialLocationType>AT_ANIMATION_POSITION</InitialLocationType>
					<XCode Class="CodeValue">
						<Code><![CDATA[0]]></Code>
					</XCode>
					<YCode Class="CodeValue">
						<Code><![CDATA[0]]></Code>
					</YCode>
					<ZCode Class="CodeValue">
						<Code><![CDATA[0]]></Code>
					</ZCode>
					<ColumnCode Class="CodeValue">
						<Code><![CDATA[0]]></Code>
					</ColumnCode>
					<RowCode Class="CodeValue">
						<Code><![CDATA[0]]></Code>
					</RowCode>
					<LatitudeCode Class="CodeValue">
						<Code><![CDATA[0]]></Code>
					</LatitudeCode>
					<LongitudeCode Class="CodeValue">
						<Code><![CDATA[0]]></Code>
					</LongitudeCode>
					<LocationNameCode Class="CodeValue">
						<Code><![CDATA[""]]></Code>
					</LocationNameCode>
					<InitializationType>SPECIFIED_NUMBER</InitializationType>
					<InitializationDatabaseTableQuery>
						<TableReference>
						</TableReference>
					</InitializationDatabaseTableQuery>
					<InitializationDatabaseType>ONE_AGENT_PER_DATABASE_RECORD</InitializationDatabaseType>
					<QuantityColumn>
					</QuantityColumn>
				</EmbeddedObject>
				<EmbeddedObject>
					<Id>1596836685938</Id>
					<Name><![CDATA[serviceTrans6]]></Name>
					<X>320</X><Y>680</Y>
					<Label><X>-10</X><Y>-15</Y></Label>
					<PublicFlag>false</PublicFlag>
					<PresentationFlag>true</PresentationFlag>
					<ShowLabel>true</ShowLabel>
					<ActiveObjectClass>
						<PackageName><![CDATA[com.anylogic.libraries.processmodeling]]></PackageName>
						<ClassName><![CDATA[Service]]></ClassName>
					</ActiveObjectClass>
					<GenericParameterSubstitute>
						<GenericParameterSubstituteReference>
							<PackageName><![CDATA[com.anylogic.libraries.processmodeling]]></PackageName>
							<ClassName><![CDATA[Service]]></ClassName>
							<ItemName><![CDATA[1412336243141]]></ItemName>
						</GenericParameterSubstituteReference>
					</GenericParameterSubstitute>
					<Parameters>
						<Parameter>
							<Name><![CDATA[seizeFromOnePool]]></Name>
						</Parameter>
						<Parameter>
							<Name><![CDATA[resourceSets]]></Name>
							<Value Class="CodeValue">
								<Code><![CDATA[{ 
  { EquipmentTest }
}]]></Code>
							</Value>
						</Parameter>
						<Parameter>
							<Name><![CDATA[resourcePool]]></Name>
						</Parameter>
						<Parameter>
							<Name><![CDATA[resourceQuantity]]></Name>
						</Parameter>
						<Parameter>
							<Name><![CDATA[seizePolicy]]></Name>
						</Parameter>
						<Parameter>
							<Name><![CDATA[queueCapacity]]></Name>
						</Parameter>
						<Parameter>
							<Name><![CDATA[maximumCapacity]]></Name>
							<Value Class="CodeValue">
								<Code><![CDATA[true]]></Code>
							</Value>
						</Parameter>
						<Parameter>
							<Name><![CDATA[delayTime]]></Name>
							<Value Class="CodeUnitValue">
								<Code><![CDATA[60]]></Code>
								<Unit Class="TimeUnits"><![CDATA[SECOND]]></Unit>
							</Value>
						</Parameter>
						<Parameter>
							<Name><![CDATA[sendResources]]></Name>
						</Parameter>
						<Parameter>
							<Name><![CDATA[destinationType]]></Name>
						</Parameter>
						<Parameter>
							<Name><![CDATA[destinationNode]]></Name>
						</Parameter>
						<Parameter>
							<Name><![CDATA[destinationAttractor]]></Name>
						</Parameter>
						<Parameter>
							<Name><![CDATA[movingGoHome]]></Name>
						</Parameter>
						<Parameter>
							<Name><![CDATA[entityLocationQueue]]></Name>
						</Parameter>
						<Parameter>
							<Name><![CDATA[entityLocationDelay]]></Name>
						</Parameter>
						<Parameter>
							<Name><![CDATA[priority]]></Name>
						</Parameter>
						<Parameter>
							<Name><![CDATA[taskMayPreemptOtherTasks]]></Name>
						</Parameter>
						<Parameter>
							<Name><![CDATA[taskPreemptionPolicy]]></Name>
						</Parameter>
						<Parameter>
							<Name><![CDATA[terminatedTasksEnter]]></Name>
						</Parameter>
						<Parameter>
							<Name><![CDATA[suspendResumeEntities]]></Name>
						</Parameter>
						<Parameter>
							<Name><![CDATA[wrapUpTaskPolicyType]]></Name>
						</Parameter>
						<Parameter>
							<Name><![CDATA[wrapUpTaskPriority]]></Name>
						</Parameter>
						<Parameter>
							<Name><![CDATA[wrapUpTaskPreemptionPolicy]]></Name>
						</Parameter>
						<Parameter>
							<Name><![CDATA[customizeResourceChoice]]></Name>
						</Parameter>
						<Parameter>
							<Name><![CDATA[resourceChoiceCondition]]></Name>
						</Parameter>
						<Parameter>
							<Name><![CDATA[resourceSelectionMode]]></Name>
						</Parameter>
						<Parameter>
							<Name><![CDATA[resourceRating]]></Name>
						</Parameter>
						<Parameter>
							<Name><![CDATA[resourceComparison]]></Name>
						</Parameter>
						<Parameter>
							<Name><![CDATA[enableTimeout]]></Name>
						</Parameter>
						<Parameter>
							<Name><![CDATA[timeout]]></Name>
						</Parameter>
						<Parameter>
							<Name><![CDATA[enablePreemption]]></Name>
						</Parameter>
						<Parameter>
							<Name><![CDATA[restoreEntityLocationOnExit]]></Name>
						</Parameter>
						<Parameter>
							<Name><![CDATA[forceStatisticsCollection]]></Name>
						</Parameter>
						<Parameter>
							<Name><![CDATA[wrapUpUsageState]]></Name>
						</Parameter>
						<Parameter>
							<Name><![CDATA[onEnter]]></Name>
						</Parameter>
						<Parameter>
							<Name><![CDATA[onExitTimeout]]></Name>
						</Parameter>
						<Parameter>
							<Name><![CDATA[onExitPreempted]]></Name>
						</Parameter>
						<Parameter>
							<Name><![CDATA[onSeizeUnit]]></Name>
						</Parameter>
						<Parameter>
							<Name><![CDATA[onEnterDelay]]></Name>
						</Parameter>
						<Parameter>
							<Name><![CDATA[onAtExit]]></Name>
						</Parameter>
						<Parameter>
							<Name><![CDATA[onExit]]></Name>
						</Parameter>
						<Parameter>
							<Name><![CDATA[onTaskTerminated]]></Name>
						</Parameter>
						<Parameter>
							<Name><![CDATA[onTaskSuspended]]></Name>
						</Parameter>
						<Parameter>
							<Name><![CDATA[onTaskResumed]]></Name>
						</Parameter>
						<Parameter>
							<Name><![CDATA[onRemove]]></Name>
						</Parameter>
					</Parameters>
					<ReplicationFlag>false</ReplicationFlag>
					<Replication Class="CodeValue">
						<Code><![CDATA[100]]></Code>
					</Replication>
					<CollectionType>ARRAY_LIST_BASED</CollectionType>
					<InitialLocationType>AT_ANIMATION_POSITION</InitialLocationType>
					<XCode Class="CodeValue">
						<Code><![CDATA[0]]></Code>
					</XCode>
					<YCode Class="CodeValue">
						<Code><![CDATA[0]]></Code>
					</YCode>
					<ZCode Class="CodeValue">
						<Code><![CDATA[0]]></Code>
					</ZCode>
					<ColumnCode Class="CodeValue">
						<Code><![CDATA[0]]></Code>
					</ColumnCode>
					<RowCode Class="CodeValue">
						<Code><![CDATA[0]]></Code>
					</RowCode>
					<LatitudeCode Class="CodeValue">
						<Code><![CDATA[0]]></Code>
					</LatitudeCode>
					<LongitudeCode Class="CodeValue">
						<Code><![CDATA[0]]></Code>
					</LongitudeCode>
					<LocationNameCode Class="CodeValue">
						<Code><![CDATA[""]]></Code>
					</LocationNameCode>
					<InitializationType>SPECIFIED_NUMBER</InitializationType>
					<InitializationDatabaseTableQuery>
						<TableReference>
						</TableReference>
					</InitializationDatabaseTableQuery>
					<InitializationDatabaseType>ONE_AGENT_PER_DATABASE_RECORD</InitializationDatabaseType>
					<QuantityColumn>
					</QuantityColumn>
				</EmbeddedObject>
				<EmbeddedObject>
					<Id>1596836797608</Id>
					<Name><![CDATA[serviceTest]]></Name>
					<X>460</X><Y>680</Y>
					<Label><X>-15</X><Y>-15</Y></Label>
					<PublicFlag>false</PublicFlag>
					<PresentationFlag>true</PresentationFlag>
					<ShowLabel>true</ShowLabel>
					<ActiveObjectClass>
						<PackageName><![CDATA[com.anylogic.libraries.processmodeling]]></PackageName>
						<ClassName><![CDATA[Service]]></ClassName>
					</ActiveObjectClass>
					<GenericParameterSubstitute>
						<GenericParameterSubstituteReference>
							<PackageName><![CDATA[com.anylogic.libraries.processmodeling]]></PackageName>
							<ClassName><![CDATA[Service]]></ClassName>
							<ItemName><![CDATA[1412336243141]]></ItemName>
						</GenericParameterSubstituteReference>
					</GenericParameterSubstitute>
					<Parameters>
						<Parameter>
							<Name><![CDATA[seizeFromOnePool]]></Name>
						</Parameter>
						<Parameter>
							<Name><![CDATA[resourceSets]]></Name>
							<Value Class="CodeValue">
								<Code><![CDATA[{ 
  { EquipmentTest }
}]]></Code>
							</Value>
						</Parameter>
						<Parameter>
							<Name><![CDATA[resourcePool]]></Name>
						</Parameter>
						<Parameter>
							<Name><![CDATA[resourceQuantity]]></Name>
						</Parameter>
						<Parameter>
							<Name><![CDATA[seizePolicy]]></Name>
						</Parameter>
						<Parameter>
							<Name><![CDATA[queueCapacity]]></Name>
						</Parameter>
						<Parameter>
							<Name><![CDATA[maximumCapacity]]></Name>
							<Value Class="CodeValue">
								<Code><![CDATA[true]]></Code>
							</Value>
						</Parameter>
						<Parameter>
							<Name><![CDATA[delayTime]]></Name>
							<Value Class="CodeUnitValue">
								<Code><![CDATA[5400]]></Code>
								<Unit Class="TimeUnits"><![CDATA[SECOND]]></Unit>
							</Value>
						</Parameter>
						<Parameter>
							<Name><![CDATA[sendResources]]></Name>
						</Parameter>
						<Parameter>
							<Name><![CDATA[destinationType]]></Name>
						</Parameter>
						<Parameter>
							<Name><![CDATA[destinationNode]]></Name>
						</Parameter>
						<Parameter>
							<Name><![CDATA[destinationAttractor]]></Name>
						</Parameter>
						<Parameter>
							<Name><![CDATA[movingGoHome]]></Name>
						</Parameter>
						<Parameter>
							<Name><![CDATA[entityLocationQueue]]></Name>
						</Parameter>
						<Parameter>
							<Name><![CDATA[entityLocationDelay]]></Name>
						</Parameter>
						<Parameter>
							<Name><![CDATA[priority]]></Name>
						</Parameter>
						<Parameter>
							<Name><![CDATA[taskMayPreemptOtherTasks]]></Name>
						</Parameter>
						<Parameter>
							<Name><![CDATA[taskPreemptionPolicy]]></Name>
						</Parameter>
						<Parameter>
							<Name><![CDATA[terminatedTasksEnter]]></Name>
						</Parameter>
						<Parameter>
							<Name><![CDATA[suspendResumeEntities]]></Name>
						</Parameter>
						<Parameter>
							<Name><![CDATA[wrapUpTaskPolicyType]]></Name>
						</Parameter>
						<Parameter>
							<Name><![CDATA[wrapUpTaskPriority]]></Name>
						</Parameter>
						<Parameter>
							<Name><![CDATA[wrapUpTaskPreemptionPolicy]]></Name>
						</Parameter>
						<Parameter>
							<Name><![CDATA[customizeResourceChoice]]></Name>
						</Parameter>
						<Parameter>
							<Name><![CDATA[resourceChoiceCondition]]></Name>
						</Parameter>
						<Parameter>
							<Name><![CDATA[resourceSelectionMode]]></Name>
						</Parameter>
						<Parameter>
							<Name><![CDATA[resourceRating]]></Name>
						</Parameter>
						<Parameter>
							<Name><![CDATA[resourceComparison]]></Name>
						</Parameter>
						<Parameter>
							<Name><![CDATA[enableTimeout]]></Name>
						</Parameter>
						<Parameter>
							<Name><![CDATA[timeout]]></Name>
						</Parameter>
						<Parameter>
							<Name><![CDATA[enablePreemption]]></Name>
						</Parameter>
						<Parameter>
							<Name><![CDATA[restoreEntityLocationOnExit]]></Name>
						</Parameter>
						<Parameter>
							<Name><![CDATA[forceStatisticsCollection]]></Name>
						</Parameter>
						<Parameter>
							<Name><![CDATA[wrapUpUsageState]]></Name>
						</Parameter>
						<Parameter>
							<Name><![CDATA[onEnter]]></Name>
						</Parameter>
						<Parameter>
							<Name><![CDATA[onExitTimeout]]></Name>
						</Parameter>
						<Parameter>
							<Name><![CDATA[onExitPreempted]]></Name>
						</Parameter>
						<Parameter>
							<Name><![CDATA[onSeizeUnit]]></Name>
						</Parameter>
						<Parameter>
							<Name><![CDATA[onEnterDelay]]></Name>
						</Parameter>
						<Parameter>
							<Name><![CDATA[onAtExit]]></Name>
						</Parameter>
						<Parameter>
							<Name><![CDATA[onExit]]></Name>
						</Parameter>
						<Parameter>
							<Name><![CDATA[onTaskTerminated]]></Name>
						</Parameter>
						<Parameter>
							<Name><![CDATA[onTaskSuspended]]></Name>
						</Parameter>
						<Parameter>
							<Name><![CDATA[onTaskResumed]]></Name>
						</Parameter>
						<Parameter>
							<Name><![CDATA[onRemove]]></Name>
						</Parameter>
					</Parameters>
					<ReplicationFlag>false</ReplicationFlag>
					<Replication Class="CodeValue">
						<Code><![CDATA[100]]></Code>
					</Replication>
					<CollectionType>ARRAY_LIST_BASED</CollectionType>
					<InitialLocationType>AT_ANIMATION_POSITION</InitialLocationType>
					<XCode Class="CodeValue">
						<Code><![CDATA[0]]></Code>
					</XCode>
					<YCode Class="CodeValue">
						<Code><![CDATA[0]]></Code>
					</YCode>
					<ZCode Class="CodeValue">
						<Code><![CDATA[0]]></Code>
					</ZCode>
					<ColumnCode Class="CodeValue">
						<Code><![CDATA[0]]></Code>
					</ColumnCode>
					<RowCode Class="CodeValue">
						<Code><![CDATA[0]]></Code>
					</RowCode>
					<LatitudeCode Class="CodeValue">
						<Code><![CDATA[0]]></Code>
					</LatitudeCode>
					<LongitudeCode Class="CodeValue">
						<Code><![CDATA[0]]></Code>
					</LongitudeCode>
					<LocationNameCode Class="CodeValue">
						<Code><![CDATA[""]]></Code>
					</LocationNameCode>
					<InitializationType>SPECIFIED_NUMBER</InitializationType>
					<InitializationDatabaseTableQuery>
						<TableReference>
						</TableReference>
					</InitializationDatabaseTableQuery>
					<InitializationDatabaseType>ONE_AGENT_PER_DATABASE_RECORD</InitializationDatabaseType>
					<QuantityColumn>
					</QuantityColumn>
				</EmbeddedObject>
				<EmbeddedObject>
					<Id>1596836801234</Id>
					<Name><![CDATA[serviceResults]]></Name>
					<X>740</X><Y>680</Y>
					<Label><X>-10</X><Y>-15</Y></Label>
					<PublicFlag>false</PublicFlag>
					<PresentationFlag>true</PresentationFlag>
					<ShowLabel>true</ShowLabel>
					<ActiveObjectClass>
						<PackageName><![CDATA[com.anylogic.libraries.processmodeling]]></PackageName>
						<ClassName><![CDATA[Service]]></ClassName>
					</ActiveObjectClass>
					<GenericParameterSubstitute>
						<GenericParameterSubstituteReference>
							<PackageName><![CDATA[com.anylogic.libraries.processmodeling]]></PackageName>
							<ClassName><![CDATA[Service]]></ClassName>
							<ItemName><![CDATA[1412336243141]]></ItemName>
						</GenericParameterSubstituteReference>
					</GenericParameterSubstitute>
					<Parameters>
						<Parameter>
							<Name><![CDATA[seizeFromOnePool]]></Name>
						</Parameter>
						<Parameter>
							<Name><![CDATA[resourceSets]]></Name>
							<Value Class="CodeValue">
								<Code><![CDATA[{ 
  { EquipmentTest }
}]]></Code>
							</Value>
						</Parameter>
						<Parameter>
							<Name><![CDATA[resourcePool]]></Name>
						</Parameter>
						<Parameter>
							<Name><![CDATA[resourceQuantity]]></Name>
						</Parameter>
						<Parameter>
							<Name><![CDATA[seizePolicy]]></Name>
						</Parameter>
						<Parameter>
							<Name><![CDATA[queueCapacity]]></Name>
						</Parameter>
						<Parameter>
							<Name><![CDATA[maximumCapacity]]></Name>
							<Value Class="CodeValue">
								<Code><![CDATA[true]]></Code>
							</Value>
						</Parameter>
						<Parameter>
							<Name><![CDATA[delayTime]]></Name>
							<Value Class="CodeUnitValue">
								<Code><![CDATA[120]]></Code>
								<Unit Class="TimeUnits"><![CDATA[SECOND]]></Unit>
							</Value>
						</Parameter>
						<Parameter>
							<Name><![CDATA[sendResources]]></Name>
						</Parameter>
						<Parameter>
							<Name><![CDATA[destinationType]]></Name>
						</Parameter>
						<Parameter>
							<Name><![CDATA[destinationNode]]></Name>
						</Parameter>
						<Parameter>
							<Name><![CDATA[destinationAttractor]]></Name>
						</Parameter>
						<Parameter>
							<Name><![CDATA[movingGoHome]]></Name>
						</Parameter>
						<Parameter>
							<Name><![CDATA[entityLocationQueue]]></Name>
						</Parameter>
						<Parameter>
							<Name><![CDATA[entityLocationDelay]]></Name>
						</Parameter>
						<Parameter>
							<Name><![CDATA[priority]]></Name>
						</Parameter>
						<Parameter>
							<Name><![CDATA[taskMayPreemptOtherTasks]]></Name>
						</Parameter>
						<Parameter>
							<Name><![CDATA[taskPreemptionPolicy]]></Name>
						</Parameter>
						<Parameter>
							<Name><![CDATA[terminatedTasksEnter]]></Name>
						</Parameter>
						<Parameter>
							<Name><![CDATA[suspendResumeEntities]]></Name>
						</Parameter>
						<Parameter>
							<Name><![CDATA[wrapUpTaskPolicyType]]></Name>
						</Parameter>
						<Parameter>
							<Name><![CDATA[wrapUpTaskPriority]]></Name>
						</Parameter>
						<Parameter>
							<Name><![CDATA[wrapUpTaskPreemptionPolicy]]></Name>
						</Parameter>
						<Parameter>
							<Name><![CDATA[customizeResourceChoice]]></Name>
						</Parameter>
						<Parameter>
							<Name><![CDATA[resourceChoiceCondition]]></Name>
						</Parameter>
						<Parameter>
							<Name><![CDATA[resourceSelectionMode]]></Name>
						</Parameter>
						<Parameter>
							<Name><![CDATA[resourceRating]]></Name>
						</Parameter>
						<Parameter>
							<Name><![CDATA[resourceComparison]]></Name>
						</Parameter>
						<Parameter>
							<Name><![CDATA[enableTimeout]]></Name>
						</Parameter>
						<Parameter>
							<Name><![CDATA[timeout]]></Name>
						</Parameter>
						<Parameter>
							<Name><![CDATA[enablePreemption]]></Name>
						</Parameter>
						<Parameter>
							<Name><![CDATA[restoreEntityLocationOnExit]]></Name>
						</Parameter>
						<Parameter>
							<Name><![CDATA[forceStatisticsCollection]]></Name>
						</Parameter>
						<Parameter>
							<Name><![CDATA[wrapUpUsageState]]></Name>
						</Parameter>
						<Parameter>
							<Name><![CDATA[onEnter]]></Name>
						</Parameter>
						<Parameter>
							<Name><![CDATA[onExitTimeout]]></Name>
						</Parameter>
						<Parameter>
							<Name><![CDATA[onExitPreempted]]></Name>
						</Parameter>
						<Parameter>
							<Name><![CDATA[onSeizeUnit]]></Name>
						</Parameter>
						<Parameter>
							<Name><![CDATA[onEnterDelay]]></Name>
						</Parameter>
						<Parameter>
							<Name><![CDATA[onAtExit]]></Name>
						</Parameter>
						<Parameter>
							<Name><![CDATA[onExit]]></Name>
							<Value Class="CodeValue">
								<Code><![CDATA[traceln(time())]]></Code>
							</Value>
						</Parameter>
						<Parameter>
							<Name><![CDATA[onTaskTerminated]]></Name>
						</Parameter>
						<Parameter>
							<Name><![CDATA[onTaskSuspended]]></Name>
						</Parameter>
						<Parameter>
							<Name><![CDATA[onTaskResumed]]></Name>
						</Parameter>
						<Parameter>
							<Name><![CDATA[onRemove]]></Name>
						</Parameter>
					</Parameters>
					<ReplicationFlag>false</ReplicationFlag>
					<Replication Class="CodeValue">
						<Code><![CDATA[100]]></Code>
					</Replication>
					<CollectionType>ARRAY_LIST_BASED</CollectionType>
					<InitialLocationType>AT_ANIMATION_POSITION</InitialLocationType>
					<XCode Class="CodeValue">
						<Code><![CDATA[0]]></Code>
					</XCode>
					<YCode Class="CodeValue">
						<Code><![CDATA[0]]></Code>
					</YCode>
					<ZCode Class="CodeValue">
						<Code><![CDATA[0]]></Code>
					</ZCode>
					<ColumnCode Class="CodeValue">
						<Code><![CDATA[0]]></Code>
					</ColumnCode>
					<RowCode Class="CodeValue">
						<Code><![CDATA[0]]></Code>
					</RowCode>
					<LatitudeCode Class="CodeValue">
						<Code><![CDATA[0]]></Code>
					</LatitudeCode>
					<LongitudeCode Class="CodeValue">
						<Code><![CDATA[0]]></Code>
					</LongitudeCode>
					<LocationNameCode Class="CodeValue">
						<Code><![CDATA[""]]></Code>
					</LocationNameCode>
					<InitializationType>SPECIFIED_NUMBER</InitializationType>
					<InitializationDatabaseTableQuery>
						<TableReference>
						</TableReference>
					</InitializationDatabaseTableQuery>
					<InitializationDatabaseType>ONE_AGENT_PER_DATABASE_RECORD</InitializationDatabaseType>
					<QuantityColumn>
					</QuantityColumn>
				</EmbeddedObject>
				<EmbeddedObject>
					<Id>1596836995718</Id>
					<Name><![CDATA[samplesTested]]></Name>
					<X>1300</X><Y>690</Y>
					<Label><X>-40</X><Y>-20</Y></Label>
					<PublicFlag>false</PublicFlag>
					<PresentationFlag>true</PresentationFlag>
					<ShowLabel>true</ShowLabel>
					<ActiveObjectClass>
						<PackageName><![CDATA[com.anylogic.libraries.processmodeling]]></PackageName>
						<ClassName><![CDATA[Sink]]></ClassName>
					</ActiveObjectClass>
					<GenericParameterSubstitute>
						<GenericParameterSubstituteReference>
							<PackageName><![CDATA[com.anylogic.libraries.processmodeling]]></PackageName>
							<ClassName><![CDATA[Sink]]></ClassName>
							<ItemName><![CDATA[1412336242929]]></ItemName>
						</GenericParameterSubstituteReference>
					</GenericParameterSubstitute>
					<Parameters>
						<Parameter>
							<Name><![CDATA[onEnter]]></Name>
						</Parameter>
						<Parameter>
							<Name><![CDATA[destroyEntity]]></Name>
						</Parameter>
					</Parameters>
					<ReplicationFlag>false</ReplicationFlag>
					<Replication Class="CodeValue">
						<Code><![CDATA[100]]></Code>
					</Replication>
					<CollectionType>ARRAY_LIST_BASED</CollectionType>
					<InitialLocationType>AT_ANIMATION_POSITION</InitialLocationType>
					<XCode Class="CodeValue">
						<Code><![CDATA[0]]></Code>
					</XCode>
					<YCode Class="CodeValue">
						<Code><![CDATA[0]]></Code>
					</YCode>
					<ZCode Class="CodeValue">
						<Code><![CDATA[0]]></Code>
					</ZCode>
					<ColumnCode Class="CodeValue">
						<Code><![CDATA[0]]></Code>
					</ColumnCode>
					<RowCode Class="CodeValue">
						<Code><![CDATA[0]]></Code>
					</RowCode>
					<LatitudeCode Class="CodeValue">
						<Code><![CDATA[0]]></Code>
					</LatitudeCode>
					<LongitudeCode Class="CodeValue">
						<Code><![CDATA[0]]></Code>
					</LongitudeCode>
					<LocationNameCode Class="CodeValue">
						<Code><![CDATA[""]]></Code>
					</LocationNameCode>
					<InitializationType>SPECIFIED_NUMBER</InitializationType>
					<InitializationDatabaseTableQuery>
						<TableReference>
						</TableReference>
					</InitializationDatabaseTableQuery>
					<InitializationDatabaseType>ONE_AGENT_PER_DATABASE_RECORD</InitializationDatabaseType>
					<QuantityColumn>
					</QuantityColumn>
				</EmbeddedObject>
				<EmbeddedObject>
					<Id>1596837265743</Id>
					<Name><![CDATA[batchRacks]]></Name>
					<X>940</X><Y>80</Y>
					<Label><X>-15</X><Y>-15</Y></Label>
					<PublicFlag>false</PublicFlag>
					<PresentationFlag>true</PresentationFlag>
					<ShowLabel>true</ShowLabel>
					<ActiveObjectClass>
						<PackageName><![CDATA[com.anylogic.libraries.processmodeling]]></PackageName>
						<ClassName><![CDATA[Batch]]></ClassName>
					</ActiveObjectClass>
					<GenericParameterSubstitute>
						<GenericParameterSubstituteReference>
							<PackageName><![CDATA[com.anylogic.libraries.processmodeling]]></PackageName>
							<ClassName><![CDATA[Batch]]></ClassName>
							<ItemName><![CDATA[1412336242941]]></ItemName>
						</GenericParameterSubstituteReference>
					</GenericParameterSubstitute>
					<GenericParameterSubstitute>
						<GenericParameterSubstituteReference>
							<PackageName><![CDATA[com.anylogic.libraries.processmodeling]]></PackageName>
							<ClassName><![CDATA[Batch]]></ClassName>
							<ItemName><![CDATA[1412336242942]]></ItemName>
						</GenericParameterSubstituteReference>
					</GenericParameterSubstitute>
					<Parameters>
						<Parameter>
							<Name><![CDATA[batchSize]]></Name>
							<Value Class="CodeValue">
								<Code><![CDATA[20]]></Code>
							</Value>
						</Parameter>
						<Parameter>
							<Name><![CDATA[permanent]]></Name>
						</Parameter>
						<Parameter>
							<Name><![CDATA[newBatch]]></Name>
						</Parameter>
						<Parameter>
							<Name><![CDATA[changeDimensions]]></Name>
						</Parameter>
						<Parameter>
							<Name><![CDATA[length]]></Name>
						</Parameter>
						<Parameter>
							<Name><![CDATA[width]]></Name>
						</Parameter>
						<Parameter>
							<Name><![CDATA[height]]></Name>
						</Parameter>
						<Parameter>
							<Name><![CDATA[entityLocation]]></Name>
						</Parameter>
						<Parameter>
							<Name><![CDATA[locationType]]></Name>
						</Parameter>
						<Parameter>
							<Name><![CDATA[locationX]]></Name>
						</Parameter>
						<Parameter>
							<Name><![CDATA[locationY]]></Name>
						</Parameter>
						<Parameter>
							<Name><![CDATA[locationZ]]></Name>
						</Parameter>
						<Parameter>
							<Name><![CDATA[locationLatitude]]></Name>
						</Parameter>
						<Parameter>
							<Name><![CDATA[locationLongitude]]></Name>
						</Parameter>
						<Parameter>
							<Name><![CDATA[locationGeoPlaceName]]></Name>
						</Parameter>
						<Parameter>
							<Name><![CDATA[locationXYZInNetwork]]></Name>
						</Parameter>
						<Parameter>
							<Name><![CDATA[locationNetwork]]></Name>
						</Parameter>
						<Parameter>
							<Name><![CDATA[locationLevel]]></Name>
						</Parameter>
						<Parameter>
							<Name><![CDATA[locationNode]]></Name>
						</Parameter>
						<Parameter>
							<Name><![CDATA[locationAttractor]]></Name>
						</Parameter>
						<Parameter>
							<Name><![CDATA[speed]]></Name>
						</Parameter>
						<Parameter>
							<Name><![CDATA[addToCustomPopulation]]></Name>
						</Parameter>
						<Parameter>
							<Name><![CDATA[population]]></Name>
						</Parameter>
						<Parameter>
							<Name><![CDATA[pushProtocol]]></Name>
						</Parameter>
						<Parameter>
							<Name><![CDATA[restoreEntityLocationOnExit]]></Name>
						</Parameter>
						<Parameter>
							<Name><![CDATA[forceStatisticsCollection]]></Name>
						</Parameter>
						<Parameter>
							<Name><![CDATA[onEnter]]></Name>
						</Parameter>
						<Parameter>
							<Name><![CDATA[onAdd]]></Name>
						</Parameter>
						<Parameter>
							<Name><![CDATA[onExit]]></Name>
						</Parameter>
						<Parameter>
							<Name><![CDATA[onRemove]]></Name>
						</Parameter>
					</Parameters>
					<ReplicationFlag>false</ReplicationFlag>
					<Replication Class="CodeValue">
						<Code><![CDATA[100]]></Code>
					</Replication>
					<CollectionType>ARRAY_LIST_BASED</CollectionType>
					<InitialLocationType>AT_ANIMATION_POSITION</InitialLocationType>
					<XCode Class="CodeValue">
						<Code><![CDATA[0]]></Code>
					</XCode>
					<YCode Class="CodeValue">
						<Code><![CDATA[0]]></Code>
					</YCode>
					<ZCode Class="CodeValue">
						<Code><![CDATA[0]]></Code>
					</ZCode>
					<ColumnCode Class="CodeValue">
						<Code><![CDATA[0]]></Code>
					</ColumnCode>
					<RowCode Class="CodeValue">
						<Code><![CDATA[0]]></Code>
					</RowCode>
					<LatitudeCode Class="CodeValue">
						<Code><![CDATA[0]]></Code>
					</LatitudeCode>
					<LongitudeCode Class="CodeValue">
						<Code><![CDATA[0]]></Code>
					</LongitudeCode>
					<LocationNameCode Class="CodeValue">
						<Code><![CDATA[""]]></Code>
					</LocationNameCode>
					<InitializationType>SPECIFIED_NUMBER</InitializationType>
					<InitializationDatabaseTableQuery>
						<TableReference>
						</TableReference>
					</InitializationDatabaseTableQuery>
					<InitializationDatabaseType>ONE_AGENT_PER_DATABASE_RECORD</InitializationDatabaseType>
					<QuantityColumn>
					</QuantityColumn>
				</EmbeddedObject>
				<EmbeddedObject>
					<Id>1596837322932</Id>
					<Name><![CDATA[unbatchRacks]]></Name>
					<X>1140</X><Y>80</Y>
					<Label><X>-15</X><Y>-15</Y></Label>
					<PublicFlag>false</PublicFlag>
					<PresentationFlag>true</PresentationFlag>
					<ShowLabel>true</ShowLabel>
					<ActiveObjectClass>
						<PackageName><![CDATA[com.anylogic.libraries.processmodeling]]></PackageName>
						<ClassName><![CDATA[Unbatch]]></ClassName>
					</ActiveObjectClass>
					<GenericParameterSubstitute>
						<GenericParameterSubstituteReference>
							<PackageName><![CDATA[com.anylogic.libraries.processmodeling]]></PackageName>
							<ClassName><![CDATA[Unbatch]]></ClassName>
							<ItemName><![CDATA[1412336242943]]></ItemName>
						</GenericParameterSubstituteReference>
					</GenericParameterSubstitute>
					<GenericParameterSubstitute>
						<GenericParameterSubstituteReference>
							<PackageName><![CDATA[com.anylogic.libraries.processmodeling]]></PackageName>
							<ClassName><![CDATA[Unbatch]]></ClassName>
							<ItemName><![CDATA[1412336242944]]></ItemName>
						</GenericParameterSubstituteReference>
					</GenericParameterSubstitute>
					<Parameters>
						<Parameter>
							<Name><![CDATA[pushProtocol]]></Name>
						</Parameter>
						<Parameter>
							<Name><![CDATA[onEnter]]></Name>
						</Parameter>
						<Parameter>
							<Name><![CDATA[onExit]]></Name>
						</Parameter>
					</Parameters>
					<ReplicationFlag>false</ReplicationFlag>
					<Replication Class="CodeValue">
						<Code><![CDATA[100]]></Code>
					</Replication>
					<CollectionType>ARRAY_LIST_BASED</CollectionType>
					<InitialLocationType>AT_ANIMATION_POSITION</InitialLocationType>
					<XCode Class="CodeValue">
						<Code><![CDATA[0]]></Code>
					</XCode>
					<YCode Class="CodeValue">
						<Code><![CDATA[0]]></Code>
					</YCode>
					<ZCode Class="CodeValue">
						<Code><![CDATA[0]]></Code>
					</ZCode>
					<ColumnCode Class="CodeValue">
						<Code><![CDATA[0]]></Code>
					</ColumnCode>
					<RowCode Class="CodeValue">
						<Code><![CDATA[0]]></Code>
					</RowCode>
					<LatitudeCode Class="CodeValue">
						<Code><![CDATA[0]]></Code>
					</LatitudeCode>
					<LongitudeCode Class="CodeValue">
						<Code><![CDATA[0]]></Code>
					</LongitudeCode>
					<LocationNameCode Class="CodeValue">
						<Code><![CDATA[""]]></Code>
					</LocationNameCode>
					<InitializationType>SPECIFIED_NUMBER</InitializationType>
					<InitializationDatabaseTableQuery>
						<TableReference>
						</TableReference>
					</InitializationDatabaseTableQuery>
					<InitializationDatabaseType>ONE_AGENT_PER_DATABASE_RECORD</InitializationDatabaseType>
					<QuantityColumn>
					</QuantityColumn>
				</EmbeddedObject>
				<EmbeddedObject>
					<Id>1596837410113</Id>
					<Name><![CDATA[unbatchVials]]></Name>
					<X>60</X><Y>280</Y>
					<Label><X>-15</X><Y>-15</Y></Label>
					<PublicFlag>false</PublicFlag>
					<PresentationFlag>true</PresentationFlag>
					<ShowLabel>true</ShowLabel>
					<ActiveObjectClass>
						<PackageName><![CDATA[com.anylogic.libraries.processmodeling]]></PackageName>
						<ClassName><![CDATA[Unbatch]]></ClassName>
					</ActiveObjectClass>
					<GenericParameterSubstitute>
						<GenericParameterSubstituteReference>
							<PackageName><![CDATA[com.anylogic.libraries.processmodeling]]></PackageName>
							<ClassName><![CDATA[Unbatch]]></ClassName>
							<ItemName><![CDATA[1412336242943]]></ItemName>
						</GenericParameterSubstituteReference>
					</GenericParameterSubstitute>
					<GenericParameterSubstitute>
						<GenericParameterSubstituteReference>
							<PackageName><![CDATA[com.anylogic.libraries.processmodeling]]></PackageName>
							<ClassName><![CDATA[Unbatch]]></ClassName>
							<ItemName><![CDATA[1412336242944]]></ItemName>
						</GenericParameterSubstituteReference>
					</GenericParameterSubstitute>
					<Parameters>
						<Parameter>
							<Name><![CDATA[pushProtocol]]></Name>
						</Parameter>
						<Parameter>
							<Name><![CDATA[onEnter]]></Name>
						</Parameter>
						<Parameter>
							<Name><![CDATA[onExit]]></Name>
						</Parameter>
					</Parameters>
					<ReplicationFlag>false</ReplicationFlag>
					<Replication Class="CodeValue">
						<Code><![CDATA[100]]></Code>
					</Replication>
					<CollectionType>ARRAY_LIST_BASED</CollectionType>
					<InitialLocationType>AT_ANIMATION_POSITION</InitialLocationType>
					<XCode Class="CodeValue">
						<Code><![CDATA[0]]></Code>
					</XCode>
					<YCode Class="CodeValue">
						<Code><![CDATA[0]]></Code>
					</YCode>
					<ZCode Class="CodeValue">
						<Code><![CDATA[0]]></Code>
					</ZCode>
					<ColumnCode Class="CodeValue">
						<Code><![CDATA[0]]></Code>
					</ColumnCode>
					<RowCode Class="CodeValue">
						<Code><![CDATA[0]]></Code>
					</RowCode>
					<LatitudeCode Class="CodeValue">
						<Code><![CDATA[0]]></Code>
					</LatitudeCode>
					<LongitudeCode Class="CodeValue">
						<Code><![CDATA[0]]></Code>
					</LongitudeCode>
					<LocationNameCode Class="CodeValue">
						<Code><![CDATA[""]]></Code>
					</LocationNameCode>
					<InitializationType>SPECIFIED_NUMBER</InitializationType>
					<InitializationDatabaseTableQuery>
						<TableReference>
						</TableReference>
					</InitializationDatabaseTableQuery>
					<InitializationDatabaseType>ONE_AGENT_PER_DATABASE_RECORD</InitializationDatabaseType>
					<QuantityColumn>
					</QuantityColumn>
				</EmbeddedObject>
				<EmbeddedObject>
					<Id>1596837724677</Id>
					<Name><![CDATA[batchSubPlate]]></Name>
					<X>280</X><Y>280</Y>
					<Label><X>-10</X><Y>-15</Y></Label>
					<PublicFlag>false</PublicFlag>
					<PresentationFlag>true</PresentationFlag>
					<ShowLabel>true</ShowLabel>
					<ActiveObjectClass>
						<PackageName><![CDATA[com.anylogic.libraries.processmodeling]]></PackageName>
						<ClassName><![CDATA[Batch]]></ClassName>
					</ActiveObjectClass>
					<GenericParameterSubstitute>
						<GenericParameterSubstituteReference>
							<PackageName><![CDATA[com.anylogic.libraries.processmodeling]]></PackageName>
							<ClassName><![CDATA[Batch]]></ClassName>
							<ItemName><![CDATA[1412336242941]]></ItemName>
						</GenericParameterSubstituteReference>
					</GenericParameterSubstitute>
					<GenericParameterSubstitute>
						<GenericParameterSubstituteReference>
							<PackageName><![CDATA[com.anylogic.libraries.processmodeling]]></PackageName>
							<ClassName><![CDATA[Batch]]></ClassName>
							<ItemName><![CDATA[1412336242942]]></ItemName>
						</GenericParameterSubstituteReference>
					</GenericParameterSubstitute>
					<Parameters>
						<Parameter>
							<Name><![CDATA[batchSize]]></Name>
							<Value Class="CodeValue">
								<Code><![CDATA[96]]></Code>
							</Value>
						</Parameter>
						<Parameter>
							<Name><![CDATA[permanent]]></Name>
						</Parameter>
						<Parameter>
							<Name><![CDATA[newBatch]]></Name>
						</Parameter>
						<Parameter>
							<Name><![CDATA[changeDimensions]]></Name>
						</Parameter>
						<Parameter>
							<Name><![CDATA[length]]></Name>
						</Parameter>
						<Parameter>
							<Name><![CDATA[width]]></Name>
						</Parameter>
						<Parameter>
							<Name><![CDATA[height]]></Name>
						</Parameter>
						<Parameter>
							<Name><![CDATA[entityLocation]]></Name>
						</Parameter>
						<Parameter>
							<Name><![CDATA[locationType]]></Name>
						</Parameter>
						<Parameter>
							<Name><![CDATA[locationX]]></Name>
						</Parameter>
						<Parameter>
							<Name><![CDATA[locationY]]></Name>
						</Parameter>
						<Parameter>
							<Name><![CDATA[locationZ]]></Name>
						</Parameter>
						<Parameter>
							<Name><![CDATA[locationLatitude]]></Name>
						</Parameter>
						<Parameter>
							<Name><![CDATA[locationLongitude]]></Name>
						</Parameter>
						<Parameter>
							<Name><![CDATA[locationGeoPlaceName]]></Name>
						</Parameter>
						<Parameter>
							<Name><![CDATA[locationXYZInNetwork]]></Name>
						</Parameter>
						<Parameter>
							<Name><![CDATA[locationNetwork]]></Name>
						</Parameter>
						<Parameter>
							<Name><![CDATA[locationLevel]]></Name>
						</Parameter>
						<Parameter>
							<Name><![CDATA[locationNode]]></Name>
						</Parameter>
						<Parameter>
							<Name><![CDATA[locationAttractor]]></Name>
						</Parameter>
						<Parameter>
							<Name><![CDATA[speed]]></Name>
						</Parameter>
						<Parameter>
							<Name><![CDATA[addToCustomPopulation]]></Name>
						</Parameter>
						<Parameter>
							<Name><![CDATA[population]]></Name>
						</Parameter>
						<Parameter>
							<Name><![CDATA[pushProtocol]]></Name>
						</Parameter>
						<Parameter>
							<Name><![CDATA[restoreEntityLocationOnExit]]></Name>
						</Parameter>
						<Parameter>
							<Name><![CDATA[forceStatisticsCollection]]></Name>
						</Parameter>
						<Parameter>
							<Name><![CDATA[onEnter]]></Name>
						</Parameter>
						<Parameter>
							<Name><![CDATA[onAdd]]></Name>
						</Parameter>
						<Parameter>
							<Name><![CDATA[onExit]]></Name>
						</Parameter>
						<Parameter>
							<Name><![CDATA[onRemove]]></Name>
						</Parameter>
					</Parameters>
					<ReplicationFlag>false</ReplicationFlag>
					<Replication Class="CodeValue">
						<Code><![CDATA[100]]></Code>
					</Replication>
					<CollectionType>ARRAY_LIST_BASED</CollectionType>
					<InitialLocationType>AT_ANIMATION_POSITION</InitialLocationType>
					<XCode Class="CodeValue">
						<Code><![CDATA[0]]></Code>
					</XCode>
					<YCode Class="CodeValue">
						<Code><![CDATA[0]]></Code>
					</YCode>
					<ZCode Class="CodeValue">
						<Code><![CDATA[0]]></Code>
					</ZCode>
					<ColumnCode Class="CodeValue">
						<Code><![CDATA[0]]></Code>
					</ColumnCode>
					<RowCode Class="CodeValue">
						<Code><![CDATA[0]]></Code>
					</RowCode>
					<LatitudeCode Class="CodeValue">
						<Code><![CDATA[0]]></Code>
					</LatitudeCode>
					<LongitudeCode Class="CodeValue">
						<Code><![CDATA[0]]></Code>
					</LongitudeCode>
					<LocationNameCode Class="CodeValue">
						<Code><![CDATA[""]]></Code>
					</LocationNameCode>
					<InitializationType>SPECIFIED_NUMBER</InitializationType>
					<InitializationDatabaseTableQuery>
						<TableReference>
						</TableReference>
					</InitializationDatabaseTableQuery>
					<InitializationDatabaseType>ONE_AGENT_PER_DATABASE_RECORD</InitializationDatabaseType>
					<QuantityColumn>
					</QuantityColumn>
				</EmbeddedObject>
				<EmbeddedObject>
					<Id>1596837811363</Id>
					<Name><![CDATA[batchPlate]]></Name>
					<X>1260</X><Y>280</Y>
					<Label><X>-5</X><Y>-15</Y></Label>
					<PublicFlag>false</PublicFlag>
					<PresentationFlag>true</PresentationFlag>
					<ShowLabel>true</ShowLabel>
					<ActiveObjectClass>
						<PackageName><![CDATA[com.anylogic.libraries.processmodeling]]></PackageName>
						<ClassName><![CDATA[Batch]]></ClassName>
					</ActiveObjectClass>
					<GenericParameterSubstitute>
						<GenericParameterSubstituteReference>
							<PackageName><![CDATA[com.anylogic.libraries.processmodeling]]></PackageName>
							<ClassName><![CDATA[Batch]]></ClassName>
							<ItemName><![CDATA[1412336242941]]></ItemName>
						</GenericParameterSubstituteReference>
					</GenericParameterSubstitute>
					<GenericParameterSubstitute>
						<GenericParameterSubstituteReference>
							<PackageName><![CDATA[com.anylogic.libraries.processmodeling]]></PackageName>
							<ClassName><![CDATA[Batch]]></ClassName>
							<ItemName><![CDATA[1412336242942]]></ItemName>
						</GenericParameterSubstituteReference>
					</GenericParameterSubstitute>
					<Parameters>
						<Parameter>
							<Name><![CDATA[batchSize]]></Name>
							<Value Class="CodeValue">
								<Code><![CDATA[4]]></Code>
							</Value>
						</Parameter>
						<Parameter>
							<Name><![CDATA[permanent]]></Name>
						</Parameter>
						<Parameter>
							<Name><![CDATA[newBatch]]></Name>
						</Parameter>
						<Parameter>
							<Name><![CDATA[changeDimensions]]></Name>
						</Parameter>
						<Parameter>
							<Name><![CDATA[length]]></Name>
						</Parameter>
						<Parameter>
							<Name><![CDATA[width]]></Name>
						</Parameter>
						<Parameter>
							<Name><![CDATA[height]]></Name>
						</Parameter>
						<Parameter>
							<Name><![CDATA[entityLocation]]></Name>
						</Parameter>
						<Parameter>
							<Name><![CDATA[locationType]]></Name>
						</Parameter>
						<Parameter>
							<Name><![CDATA[locationX]]></Name>
						</Parameter>
						<Parameter>
							<Name><![CDATA[locationY]]></Name>
						</Parameter>
						<Parameter>
							<Name><![CDATA[locationZ]]></Name>
						</Parameter>
						<Parameter>
							<Name><![CDATA[locationLatitude]]></Name>
						</Parameter>
						<Parameter>
							<Name><![CDATA[locationLongitude]]></Name>
						</Parameter>
						<Parameter>
							<Name><![CDATA[locationGeoPlaceName]]></Name>
						</Parameter>
						<Parameter>
							<Name><![CDATA[locationXYZInNetwork]]></Name>
						</Parameter>
						<Parameter>
							<Name><![CDATA[locationNetwork]]></Name>
						</Parameter>
						<Parameter>
							<Name><![CDATA[locationLevel]]></Name>
						</Parameter>
						<Parameter>
							<Name><![CDATA[locationNode]]></Name>
						</Parameter>
						<Parameter>
							<Name><![CDATA[locationAttractor]]></Name>
						</Parameter>
						<Parameter>
							<Name><![CDATA[speed]]></Name>
						</Parameter>
						<Parameter>
							<Name><![CDATA[addToCustomPopulation]]></Name>
						</Parameter>
						<Parameter>
							<Name><![CDATA[population]]></Name>
						</Parameter>
						<Parameter>
							<Name><![CDATA[pushProtocol]]></Name>
						</Parameter>
						<Parameter>
							<Name><![CDATA[restoreEntityLocationOnExit]]></Name>
						</Parameter>
						<Parameter>
							<Name><![CDATA[forceStatisticsCollection]]></Name>
						</Parameter>
						<Parameter>
							<Name><![CDATA[onEnter]]></Name>
						</Parameter>
						<Parameter>
							<Name><![CDATA[onAdd]]></Name>
						</Parameter>
						<Parameter>
							<Name><![CDATA[onExit]]></Name>
						</Parameter>
						<Parameter>
							<Name><![CDATA[onRemove]]></Name>
						</Parameter>
					</Parameters>
					<ReplicationFlag>false</ReplicationFlag>
					<Replication Class="CodeValue">
						<Code><![CDATA[100]]></Code>
					</Replication>
					<CollectionType>ARRAY_LIST_BASED</CollectionType>
					<InitialLocationType>AT_ANIMATION_POSITION</InitialLocationType>
					<XCode Class="CodeValue">
						<Code><![CDATA[0]]></Code>
					</XCode>
					<YCode Class="CodeValue">
						<Code><![CDATA[0]]></Code>
					</YCode>
					<ZCode Class="CodeValue">
						<Code><![CDATA[0]]></Code>
					</ZCode>
					<ColumnCode Class="CodeValue">
						<Code><![CDATA[0]]></Code>
					</ColumnCode>
					<RowCode Class="CodeValue">
						<Code><![CDATA[0]]></Code>
					</RowCode>
					<LatitudeCode Class="CodeValue">
						<Code><![CDATA[0]]></Code>
					</LatitudeCode>
					<LongitudeCode Class="CodeValue">
						<Code><![CDATA[0]]></Code>
					</LongitudeCode>
					<LocationNameCode Class="CodeValue">
						<Code><![CDATA[""]]></Code>
					</LocationNameCode>
					<InitializationType>SPECIFIED_NUMBER</InitializationType>
					<InitializationDatabaseTableQuery>
						<TableReference>
						</TableReference>
					</InitializationDatabaseTableQuery>
					<InitializationDatabaseType>ONE_AGENT_PER_DATABASE_RECORD</InitializationDatabaseType>
					<QuantityColumn>
					</QuantityColumn>
				</EmbeddedObject>
				<EmbeddedObject>
					<Id>1597010626382</Id>
					<Name><![CDATA[OperatorsPrep]]></Name>
					<X>250</X><Y>830</Y>
					<Label><X>-30</X><Y>-20</Y></Label>
					<PublicFlag>false</PublicFlag>
					<PresentationFlag>true</PresentationFlag>
					<ShowLabel>true</ShowLabel>
					<ActiveObjectClass>
						<PackageName><![CDATA[com.anylogic.libraries.processmodeling]]></PackageName>
						<ClassName><![CDATA[ResourcePool]]></ClassName>
					</ActiveObjectClass>
					<GenericParameterSubstitute>
						<GenericParameterSubstituteReference>
							<PackageName><![CDATA[com.anylogic.libraries.processmodeling]]></PackageName>
							<ClassName><![CDATA[ResourcePool]]></ClassName>
							<ItemName><![CDATA[1412336243135]]></ItemName>
						</GenericParameterSubstituteReference>
					</GenericParameterSubstitute>
					<Parameters>
						<Parameter>
							<Name><![CDATA[type]]></Name>
						</Parameter>
						<Parameter>
							<Name><![CDATA[capacityDefinitionType]]></Name>
						</Parameter>
						<Parameter>
							<Name><![CDATA[capacity]]></Name>
							<Value Class="CodeValue">
								<Code><![CDATA[countOpPrep]]></Code>
							</Value>
						</Parameter>
						<Parameter>
							<Name><![CDATA[capacityBasedOnAttractors]]></Name>
						</Parameter>
						<Parameter>
							<Name><![CDATA[capacitySchedule]]></Name>
						</Parameter>
						<Parameter>
							<Name><![CDATA[capacityScheduleOnOff]]></Name>
						</Parameter>
						<Parameter>
							<Name><![CDATA[capacityOnValue]]></Name>
						</Parameter>
						<Parameter>
							<Name><![CDATA[shiftGroupSchedules]]></Name>
						</Parameter>
						<Parameter>
							<Name><![CDATA[shiftGroupSizes]]></Name>
						</Parameter>
						<Parameter>
							<Name><![CDATA[shiftGroupsPlan]]></Name>
						</Parameter>
						<Parameter>
							<Name><![CDATA[destroyExcessUnits]]></Name>
						</Parameter>
						<Parameter>
							<Name><![CDATA[newUnit]]></Name>
						</Parameter>
						<Parameter>
							<Name><![CDATA[speed]]></Name>
							<Value Class="CodeUnitValue">
								<Code><![CDATA[10000]]></Code>
								<Unit Class="SpeedUnits"><![CDATA[MPS]]></Unit>
							</Value>
						</Parameter>
						<Parameter>
							<Name><![CDATA[homeLocationType]]></Name>
						</Parameter>
						<Parameter>
							<Name><![CDATA[homeNode]]></Name>
						</Parameter>
						<Parameter>
							<Name><![CDATA[homeNodes]]></Name>
						</Parameter>
						<Parameter>
							<Name><![CDATA[showDefaultAnimationStatic]]></Name>
						</Parameter>
						<Parameter>
							<Name><![CDATA[downtimeSource]]></Name>
						</Parameter>
						<Parameter>
							<Name><![CDATA[maintenanceProfile]]></Name>
						</Parameter>
						<Parameter>
							<Name><![CDATA[downtimeList]]></Name>
						</Parameter>
						<Parameter>
							<Name><![CDATA[enableMaintenance]]></Name>
						</Parameter>
						<Parameter>
							<Name><![CDATA[initialTimeToMaintenance]]></Name>
						</Parameter>
						<Parameter>
							<Name><![CDATA[timeBetweenMaintenances]]></Name>
						</Parameter>
						<Parameter>
							<Name><![CDATA[maintenanceTaskPriority]]></Name>
						</Parameter>
						<Parameter>
							<Name><![CDATA[maintenanceTaskMayPreemptOtherTasks]]></Name>
						</Parameter>
						<Parameter>
							<Name><![CDATA[maintenanceType]]></Name>
						</Parameter>
						<Parameter>
							<Name><![CDATA[maintenanceTime]]></Name>
						</Parameter>
						<Parameter>
							<Name><![CDATA[maintenanceTaskStart]]></Name>
						</Parameter>
						<Parameter>
							<Name><![CDATA[maintenanceUsageState]]></Name>
						</Parameter>
						<Parameter>
							<Name><![CDATA[enableFailuresRepairs]]></Name>
						</Parameter>
						<Parameter>
							<Name><![CDATA[initialTimeToFailure]]></Name>
						</Parameter>
						<Parameter>
							<Name><![CDATA[timeBetweenFailures]]></Name>
						</Parameter>
						<Parameter>
							<Name><![CDATA[countBusyOnlyTimeToFailure]]></Name>
						</Parameter>
						<Parameter>
							<Name><![CDATA[repairType]]></Name>
						</Parameter>
						<Parameter>
							<Name><![CDATA[repairTime]]></Name>
						</Parameter>
						<Parameter>
							<Name><![CDATA[repairTaskStart]]></Name>
						</Parameter>
						<Parameter>
							<Name><![CDATA[repairUsageState]]></Name>
						</Parameter>
						<Parameter>
							<Name><![CDATA[enableBreaks]]></Name>
						</Parameter>
						<Parameter>
							<Name><![CDATA[breaksSchedule]]></Name>
						</Parameter>
						<Parameter>
							<Name><![CDATA[breakTaskPriority]]></Name>
						</Parameter>
						<Parameter>
							<Name><![CDATA[breakTaskMayPreemptOtherTasks]]></Name>
						</Parameter>
						<Parameter>
							<Name><![CDATA[breakTaskPreemptionPolicy]]></Name>
						</Parameter>
						<Parameter>
							<Name><![CDATA[breakUsageState]]></Name>
						</Parameter>
						<Parameter>
							<Name><![CDATA[enableCustomTasks]]></Name>
						</Parameter>
						<Parameter>
							<Name><![CDATA[customTasks]]></Name>
						</Parameter>
						<Parameter>
							<Name><![CDATA[endOfShiftTaskPriority]]></Name>
						</Parameter>
						<Parameter>
							<Name><![CDATA[endOfShiftTaskMayPreemptOtherTasks]]></Name>
						</Parameter>
						<Parameter>
							<Name><![CDATA[endOfShiftTaskPreemptionPolicy]]></Name>
						</Parameter>
						<Parameter>
							<Name><![CDATA[addToCustomPopulation]]></Name>
						</Parameter>
						<Parameter>
							<Name><![CDATA[population]]></Name>
						</Parameter>
						<Parameter>
							<Name><![CDATA[forceStatisticsCollection]]></Name>
						</Parameter>
						<Parameter>
							<Name><![CDATA[onNewUnit]]></Name>
						</Parameter>
						<Parameter>
							<Name><![CDATA[onDestroyUnit]]></Name>
						</Parameter>
						<Parameter>
							<Name><![CDATA[onSeize]]></Name>
						</Parameter>
						<Parameter>
							<Name><![CDATA[onRelease]]></Name>
						</Parameter>
						<Parameter>
							<Name><![CDATA[onWrapUp]]></Name>
						</Parameter>
						<Parameter>
							<Name><![CDATA[onUnitStateChange]]></Name>
						</Parameter>
						<Parameter>
							<Name><![CDATA[onMaintenanceStart]]></Name>
						</Parameter>
						<Parameter>
							<Name><![CDATA[onMaintenanceEnd]]></Name>
						</Parameter>
						<Parameter>
							<Name><![CDATA[onFailure]]></Name>
						</Parameter>
						<Parameter>
							<Name><![CDATA[onRepair]]></Name>
						</Parameter>
						<Parameter>
							<Name><![CDATA[onBreakStart]]></Name>
						</Parameter>
						<Parameter>
							<Name><![CDATA[onBreakEnd]]></Name>
						</Parameter>
						<Parameter>
							<Name><![CDATA[onBreakTerminated]]></Name>
						</Parameter>
					</Parameters>
					<ReplicationFlag>false</ReplicationFlag>
					<Replication Class="CodeValue">
						<Code><![CDATA[100]]></Code>
					</Replication>
					<CollectionType>ARRAY_LIST_BASED</CollectionType>
					<InitialLocationType>AT_ANIMATION_POSITION</InitialLocationType>
					<XCode Class="CodeValue">
						<Code><![CDATA[0]]></Code>
					</XCode>
					<YCode Class="CodeValue">
						<Code><![CDATA[0]]></Code>
					</YCode>
					<ZCode Class="CodeValue">
						<Code><![CDATA[0]]></Code>
					</ZCode>
					<ColumnCode Class="CodeValue">
						<Code><![CDATA[0]]></Code>
					</ColumnCode>
					<RowCode Class="CodeValue">
						<Code><![CDATA[0]]></Code>
					</RowCode>
					<LatitudeCode Class="CodeValue">
						<Code><![CDATA[0]]></Code>
					</LatitudeCode>
					<LongitudeCode Class="CodeValue">
						<Code><![CDATA[0]]></Code>
					</LongitudeCode>
					<LocationNameCode Class="CodeValue">
						<Code><![CDATA[""]]></Code>
					</LocationNameCode>
					<InitializationType>SPECIFIED_NUMBER</InitializationType>
					<InitializationDatabaseTableQuery>
						<TableReference>
						</TableReference>
					</InitializationDatabaseTableQuery>
					<InitializationDatabaseType>ONE_AGENT_PER_DATABASE_RECORD</InitializationDatabaseType>
					<QuantityColumn>
					</QuantityColumn>
				</EmbeddedObject>
				<EmbeddedObject>
					<Id>1597010709200</Id>
					<Name><![CDATA[EquipmentHeat]]></Name>
					<X>850</X><Y>830</Y>
					<Label><X>-30</X><Y>-20</Y></Label>
					<PublicFlag>false</PublicFlag>
					<PresentationFlag>true</PresentationFlag>
					<ShowLabel>true</ShowLabel>
					<ActiveObjectClass>
						<PackageName><![CDATA[com.anylogic.libraries.processmodeling]]></PackageName>
						<ClassName><![CDATA[ResourcePool]]></ClassName>
					</ActiveObjectClass>
					<GenericParameterSubstitute>
						<GenericParameterSubstituteReference>
							<PackageName><![CDATA[com.anylogic.libraries.processmodeling]]></PackageName>
							<ClassName><![CDATA[ResourcePool]]></ClassName>
							<ItemName><![CDATA[1412336243135]]></ItemName>
						</GenericParameterSubstituteReference>
					</GenericParameterSubstitute>
					<Parameters>
						<Parameter>
							<Name><![CDATA[type]]></Name>
						</Parameter>
						<Parameter>
							<Name><![CDATA[capacityDefinitionType]]></Name>
						</Parameter>
						<Parameter>
							<Name><![CDATA[capacity]]></Name>
							<Value Class="CodeValue">
								<Code><![CDATA[countEqHeat]]></Code>
							</Value>
						</Parameter>
						<Parameter>
							<Name><![CDATA[capacityBasedOnAttractors]]></Name>
						</Parameter>
						<Parameter>
							<Name><![CDATA[capacitySchedule]]></Name>
						</Parameter>
						<Parameter>
							<Name><![CDATA[capacityScheduleOnOff]]></Name>
						</Parameter>
						<Parameter>
							<Name><![CDATA[capacityOnValue]]></Name>
						</Parameter>
						<Parameter>
							<Name><![CDATA[shiftGroupSchedules]]></Name>
						</Parameter>
						<Parameter>
							<Name><![CDATA[shiftGroupSizes]]></Name>
						</Parameter>
						<Parameter>
							<Name><![CDATA[shiftGroupsPlan]]></Name>
						</Parameter>
						<Parameter>
							<Name><![CDATA[destroyExcessUnits]]></Name>
						</Parameter>
						<Parameter>
							<Name><![CDATA[newUnit]]></Name>
						</Parameter>
						<Parameter>
							<Name><![CDATA[speed]]></Name>
							<Value Class="CodeUnitValue">
								<Code><![CDATA[10000]]></Code>
								<Unit Class="SpeedUnits"><![CDATA[MPS]]></Unit>
							</Value>
						</Parameter>
						<Parameter>
							<Name><![CDATA[homeLocationType]]></Name>
						</Parameter>
						<Parameter>
							<Name><![CDATA[homeNode]]></Name>
						</Parameter>
						<Parameter>
							<Name><![CDATA[homeNodes]]></Name>
						</Parameter>
						<Parameter>
							<Name><![CDATA[showDefaultAnimationStatic]]></Name>
						</Parameter>
						<Parameter>
							<Name><![CDATA[downtimeSource]]></Name>
						</Parameter>
						<Parameter>
							<Name><![CDATA[maintenanceProfile]]></Name>
						</Parameter>
						<Parameter>
							<Name><![CDATA[downtimeList]]></Name>
						</Parameter>
						<Parameter>
							<Name><![CDATA[enableMaintenance]]></Name>
						</Parameter>
						<Parameter>
							<Name><![CDATA[initialTimeToMaintenance]]></Name>
						</Parameter>
						<Parameter>
							<Name><![CDATA[timeBetweenMaintenances]]></Name>
						</Parameter>
						<Parameter>
							<Name><![CDATA[maintenanceTaskPriority]]></Name>
						</Parameter>
						<Parameter>
							<Name><![CDATA[maintenanceTaskMayPreemptOtherTasks]]></Name>
						</Parameter>
						<Parameter>
							<Name><![CDATA[maintenanceType]]></Name>
						</Parameter>
						<Parameter>
							<Name><![CDATA[maintenanceTime]]></Name>
						</Parameter>
						<Parameter>
							<Name><![CDATA[maintenanceTaskStart]]></Name>
						</Parameter>
						<Parameter>
							<Name><![CDATA[maintenanceUsageState]]></Name>
						</Parameter>
						<Parameter>
							<Name><![CDATA[enableFailuresRepairs]]></Name>
						</Parameter>
						<Parameter>
							<Name><![CDATA[initialTimeToFailure]]></Name>
						</Parameter>
						<Parameter>
							<Name><![CDATA[timeBetweenFailures]]></Name>
						</Parameter>
						<Parameter>
							<Name><![CDATA[countBusyOnlyTimeToFailure]]></Name>
						</Parameter>
						<Parameter>
							<Name><![CDATA[repairType]]></Name>
						</Parameter>
						<Parameter>
							<Name><![CDATA[repairTime]]></Name>
						</Parameter>
						<Parameter>
							<Name><![CDATA[repairTaskStart]]></Name>
						</Parameter>
						<Parameter>
							<Name><![CDATA[repairUsageState]]></Name>
						</Parameter>
						<Parameter>
							<Name><![CDATA[enableBreaks]]></Name>
						</Parameter>
						<Parameter>
							<Name><![CDATA[breaksSchedule]]></Name>
						</Parameter>
						<Parameter>
							<Name><![CDATA[breakTaskPriority]]></Name>
						</Parameter>
						<Parameter>
							<Name><![CDATA[breakTaskMayPreemptOtherTasks]]></Name>
						</Parameter>
						<Parameter>
							<Name><![CDATA[breakTaskPreemptionPolicy]]></Name>
						</Parameter>
						<Parameter>
							<Name><![CDATA[breakUsageState]]></Name>
						</Parameter>
						<Parameter>
							<Name><![CDATA[enableCustomTasks]]></Name>
						</Parameter>
						<Parameter>
							<Name><![CDATA[customTasks]]></Name>
						</Parameter>
						<Parameter>
							<Name><![CDATA[endOfShiftTaskPriority]]></Name>
						</Parameter>
						<Parameter>
							<Name><![CDATA[endOfShiftTaskMayPreemptOtherTasks]]></Name>
						</Parameter>
						<Parameter>
							<Name><![CDATA[endOfShiftTaskPreemptionPolicy]]></Name>
						</Parameter>
						<Parameter>
							<Name><![CDATA[addToCustomPopulation]]></Name>
						</Parameter>
						<Parameter>
							<Name><![CDATA[population]]></Name>
						</Parameter>
						<Parameter>
							<Name><![CDATA[forceStatisticsCollection]]></Name>
						</Parameter>
						<Parameter>
							<Name><![CDATA[onNewUnit]]></Name>
						</Parameter>
						<Parameter>
							<Name><![CDATA[onDestroyUnit]]></Name>
						</Parameter>
						<Parameter>
							<Name><![CDATA[onSeize]]></Name>
						</Parameter>
						<Parameter>
							<Name><![CDATA[onRelease]]></Name>
						</Parameter>
						<Parameter>
							<Name><![CDATA[onWrapUp]]></Name>
						</Parameter>
						<Parameter>
							<Name><![CDATA[onUnitStateChange]]></Name>
						</Parameter>
						<Parameter>
							<Name><![CDATA[onMaintenanceStart]]></Name>
						</Parameter>
						<Parameter>
							<Name><![CDATA[onMaintenanceEnd]]></Name>
						</Parameter>
						<Parameter>
							<Name><![CDATA[onFailure]]></Name>
						</Parameter>
						<Parameter>
							<Name><![CDATA[onRepair]]></Name>
						</Parameter>
						<Parameter>
							<Name><![CDATA[onBreakStart]]></Name>
						</Parameter>
						<Parameter>
							<Name><![CDATA[onBreakEnd]]></Name>
						</Parameter>
						<Parameter>
							<Name><![CDATA[onBreakTerminated]]></Name>
						</Parameter>
					</Parameters>
					<ReplicationFlag>false</ReplicationFlag>
					<Replication Class="CodeValue">
						<Code><![CDATA[100]]></Code>
					</Replication>
					<CollectionType>ARRAY_LIST_BASED</CollectionType>
					<InitialLocationType>AT_ANIMATION_POSITION</InitialLocationType>
					<XCode Class="CodeValue">
						<Code><![CDATA[0]]></Code>
					</XCode>
					<YCode Class="CodeValue">
						<Code><![CDATA[0]]></Code>
					</YCode>
					<ZCode Class="CodeValue">
						<Code><![CDATA[0]]></Code>
					</ZCode>
					<ColumnCode Class="CodeValue">
						<Code><![CDATA[0]]></Code>
					</ColumnCode>
					<RowCode Class="CodeValue">
						<Code><![CDATA[0]]></Code>
					</RowCode>
					<LatitudeCode Class="CodeValue">
						<Code><![CDATA[0]]></Code>
					</LatitudeCode>
					<LongitudeCode Class="CodeValue">
						<Code><![CDATA[0]]></Code>
					</LongitudeCode>
					<LocationNameCode Class="CodeValue">
						<Code><![CDATA[""]]></Code>
					</LocationNameCode>
					<InitializationType>SPECIFIED_NUMBER</InitializationType>
					<InitializationDatabaseTableQuery>
						<TableReference>
						</TableReference>
					</InitializationDatabaseTableQuery>
					<InitializationDatabaseType>ONE_AGENT_PER_DATABASE_RECORD</InitializationDatabaseType>
					<QuantityColumn>
					</QuantityColumn>
				</EmbeddedObject>
				<EmbeddedObject>
					<Id>1597020179465</Id>
					<Name><![CDATA[delayOpen]]></Name>
					<X>260</X><Y>80</Y>
					<Label><X>-5</X><Y>-15</Y></Label>
					<PublicFlag>false</PublicFlag>
					<PresentationFlag>true</PresentationFlag>
					<ShowLabel>true</ShowLabel>
					<ActiveObjectClass>
						<PackageName><![CDATA[com.anylogic.libraries.processmodeling]]></PackageName>
						<ClassName><![CDATA[Delay]]></ClassName>
					</ActiveObjectClass>
					<GenericParameterSubstitute>
						<GenericParameterSubstituteReference>
							<PackageName><![CDATA[com.anylogic.libraries.processmodeling]]></PackageName>
							<ClassName><![CDATA[Delay]]></ClassName>
							<ItemName><![CDATA[1412336242930]]></ItemName>
						</GenericParameterSubstituteReference>
					</GenericParameterSubstitute>
					<Parameters>
						<Parameter>
							<Name><![CDATA[type]]></Name>
						</Parameter>
						<Parameter>
							<Name><![CDATA[delayTime]]></Name>
							<Value Class="CodeUnitValue">
								<Code><![CDATA[triangular( 4, 5, 6 )]]></Code>
								<Unit Class="TimeUnits"><![CDATA[SECOND]]></Unit>
							</Value>
						</Parameter>
						<Parameter>
							<Name><![CDATA[capacity]]></Name>
							<Value Class="CodeValue">
								<Code><![CDATA[10]]></Code>
							</Value>
						</Parameter>
						<Parameter>
							<Name><![CDATA[maximumCapacity]]></Name>
							<Value Class="CodeValue">
								<Code><![CDATA[true]]></Code>
							</Value>
						</Parameter>
						<Parameter>
							<Name><![CDATA[entityLocation]]></Name>
						</Parameter>
						<Parameter>
							<Name><![CDATA[pushProtocol]]></Name>
						</Parameter>
						<Parameter>
							<Name><![CDATA[restoreEntityLocationOnExit]]></Name>
						</Parameter>
						<Parameter>
							<Name><![CDATA[forceStatisticsCollection]]></Name>
						</Parameter>
						<Parameter>
							<Name><![CDATA[onEnter]]></Name>
						</Parameter>
						<Parameter>
							<Name><![CDATA[onAtExit]]></Name>
						</Parameter>
						<Parameter>
							<Name><![CDATA[onExit]]></Name>
						</Parameter>
						<Parameter>
							<Name><![CDATA[onRemove]]></Name>
						</Parameter>
					</Parameters>
					<ReplicationFlag>false</ReplicationFlag>
					<Replication Class="CodeValue">
						<Code><![CDATA[100]]></Code>
					</Replication>
					<CollectionType>ARRAY_LIST_BASED</CollectionType>
					<InitialLocationType>AT_ANIMATION_POSITION</InitialLocationType>
					<XCode Class="CodeValue">
						<Code><![CDATA[0]]></Code>
					</XCode>
					<YCode Class="CodeValue">
						<Code><![CDATA[0]]></Code>
					</YCode>
					<ZCode Class="CodeValue">
						<Code><![CDATA[0]]></Code>
					</ZCode>
					<ColumnCode Class="CodeValue">
						<Code><![CDATA[0]]></Code>
					</ColumnCode>
					<RowCode Class="CodeValue">
						<Code><![CDATA[0]]></Code>
					</RowCode>
					<LatitudeCode Class="CodeValue">
						<Code><![CDATA[0]]></Code>
					</LatitudeCode>
					<LongitudeCode Class="CodeValue">
						<Code><![CDATA[0]]></Code>
					</LongitudeCode>
					<LocationNameCode Class="CodeValue">
						<Code><![CDATA[""]]></Code>
					</LocationNameCode>
					<InitializationType>SPECIFIED_NUMBER</InitializationType>
					<InitializationDatabaseTableQuery>
						<TableReference>
						</TableReference>
					</InitializationDatabaseTableQuery>
					<InitializationDatabaseType>ONE_AGENT_PER_DATABASE_RECORD</InitializationDatabaseType>
					<QuantityColumn>
					</QuantityColumn>
				</EmbeddedObject>
				<EmbeddedObject>
					<Id>1597020200459</Id>
					<Name><![CDATA[delayScan]]></Name>
					<X>380</X><Y>80</Y>
					<Label><X>-5</X><Y>-15</Y></Label>
					<PublicFlag>false</PublicFlag>
					<PresentationFlag>true</PresentationFlag>
					<ShowLabel>true</ShowLabel>
					<ActiveObjectClass>
						<PackageName><![CDATA[com.anylogic.libraries.processmodeling]]></PackageName>
						<ClassName><![CDATA[Delay]]></ClassName>
					</ActiveObjectClass>
					<GenericParameterSubstitute>
						<GenericParameterSubstituteReference>
							<PackageName><![CDATA[com.anylogic.libraries.processmodeling]]></PackageName>
							<ClassName><![CDATA[Delay]]></ClassName>
							<ItemName><![CDATA[1412336242930]]></ItemName>
						</GenericParameterSubstituteReference>
					</GenericParameterSubstitute>
					<Parameters>
						<Parameter>
							<Name><![CDATA[type]]></Name>
						</Parameter>
						<Parameter>
							<Name><![CDATA[delayTime]]></Name>
							<Value Class="CodeUnitValue">
								<Code><![CDATA[triangular( 24, 30, 36 )]]></Code>
								<Unit Class="TimeUnits"><![CDATA[SECOND]]></Unit>
							</Value>
						</Parameter>
						<Parameter>
							<Name><![CDATA[capacity]]></Name>
						</Parameter>
						<Parameter>
							<Name><![CDATA[maximumCapacity]]></Name>
							<Value Class="CodeValue">
								<Code><![CDATA[true]]></Code>
							</Value>
						</Parameter>
						<Parameter>
							<Name><![CDATA[entityLocation]]></Name>
						</Parameter>
						<Parameter>
							<Name><![CDATA[pushProtocol]]></Name>
						</Parameter>
						<Parameter>
							<Name><![CDATA[restoreEntityLocationOnExit]]></Name>
						</Parameter>
						<Parameter>
							<Name><![CDATA[forceStatisticsCollection]]></Name>
						</Parameter>
						<Parameter>
							<Name><![CDATA[onEnter]]></Name>
						</Parameter>
						<Parameter>
							<Name><![CDATA[onAtExit]]></Name>
						</Parameter>
						<Parameter>
							<Name><![CDATA[onExit]]></Name>
						</Parameter>
						<Parameter>
							<Name><![CDATA[onRemove]]></Name>
						</Parameter>
					</Parameters>
					<ReplicationFlag>false</ReplicationFlag>
					<Replication Class="CodeValue">
						<Code><![CDATA[100]]></Code>
					</Replication>
					<CollectionType>ARRAY_LIST_BASED</CollectionType>
					<InitialLocationType>AT_ANIMATION_POSITION</InitialLocationType>
					<XCode Class="CodeValue">
						<Code><![CDATA[0]]></Code>
					</XCode>
					<YCode Class="CodeValue">
						<Code><![CDATA[0]]></Code>
					</YCode>
					<ZCode Class="CodeValue">
						<Code><![CDATA[0]]></Code>
					</ZCode>
					<ColumnCode Class="CodeValue">
						<Code><![CDATA[0]]></Code>
					</ColumnCode>
					<RowCode Class="CodeValue">
						<Code><![CDATA[0]]></Code>
					</RowCode>
					<LatitudeCode Class="CodeValue">
						<Code><![CDATA[0]]></Code>
					</LatitudeCode>
					<LongitudeCode Class="CodeValue">
						<Code><![CDATA[0]]></Code>
					</LongitudeCode>
					<LocationNameCode Class="CodeValue">
						<Code><![CDATA[""]]></Code>
					</LocationNameCode>
					<InitializationType>SPECIFIED_NUMBER</InitializationType>
					<InitializationDatabaseTableQuery>
						<TableReference>
						</TableReference>
					</InitializationDatabaseTableQuery>
					<InitializationDatabaseType>ONE_AGENT_PER_DATABASE_RECORD</InitializationDatabaseType>
					<QuantityColumn>
					</QuantityColumn>
				</EmbeddedObject>
				<EmbeddedObject>
					<Id>1597020227850</Id>
					<Name><![CDATA[delayPlace]]></Name>
					<X>500</X><Y>80</Y>
					<Label><X>-5</X><Y>-15</Y></Label>
					<PublicFlag>false</PublicFlag>
					<PresentationFlag>true</PresentationFlag>
					<ShowLabel>true</ShowLabel>
					<ActiveObjectClass>
						<PackageName><![CDATA[com.anylogic.libraries.processmodeling]]></PackageName>
						<ClassName><![CDATA[Delay]]></ClassName>
					</ActiveObjectClass>
					<GenericParameterSubstitute>
						<GenericParameterSubstituteReference>
							<PackageName><![CDATA[com.anylogic.libraries.processmodeling]]></PackageName>
							<ClassName><![CDATA[Delay]]></ClassName>
							<ItemName><![CDATA[1412336242930]]></ItemName>
						</GenericParameterSubstituteReference>
					</GenericParameterSubstitute>
					<Parameters>
						<Parameter>
							<Name><![CDATA[type]]></Name>
						</Parameter>
						<Parameter>
							<Name><![CDATA[delayTime]]></Name>
							<Value Class="CodeUnitValue">
								<Code><![CDATA[triangular( 8, 10, 12 )]]></Code>
								<Unit Class="TimeUnits"><![CDATA[SECOND]]></Unit>
							</Value>
						</Parameter>
						<Parameter>
							<Name><![CDATA[capacity]]></Name>
						</Parameter>
						<Parameter>
							<Name><![CDATA[maximumCapacity]]></Name>
							<Value Class="CodeValue">
								<Code><![CDATA[true]]></Code>
							</Value>
						</Parameter>
						<Parameter>
							<Name><![CDATA[entityLocation]]></Name>
						</Parameter>
						<Parameter>
							<Name><![CDATA[pushProtocol]]></Name>
						</Parameter>
						<Parameter>
							<Name><![CDATA[restoreEntityLocationOnExit]]></Name>
						</Parameter>
						<Parameter>
							<Name><![CDATA[forceStatisticsCollection]]></Name>
						</Parameter>
						<Parameter>
							<Name><![CDATA[onEnter]]></Name>
						</Parameter>
						<Parameter>
							<Name><![CDATA[onAtExit]]></Name>
						</Parameter>
						<Parameter>
							<Name><![CDATA[onExit]]></Name>
						</Parameter>
						<Parameter>
							<Name><![CDATA[onRemove]]></Name>
						</Parameter>
					</Parameters>
					<ReplicationFlag>false</ReplicationFlag>
					<Replication Class="CodeValue">
						<Code><![CDATA[100]]></Code>
					</Replication>
					<CollectionType>ARRAY_LIST_BASED</CollectionType>
					<InitialLocationType>AT_ANIMATION_POSITION</InitialLocationType>
					<XCode Class="CodeValue">
						<Code><![CDATA[0]]></Code>
					</XCode>
					<YCode Class="CodeValue">
						<Code><![CDATA[0]]></Code>
					</YCode>
					<ZCode Class="CodeValue">
						<Code><![CDATA[0]]></Code>
					</ZCode>
					<ColumnCode Class="CodeValue">
						<Code><![CDATA[0]]></Code>
					</ColumnCode>
					<RowCode Class="CodeValue">
						<Code><![CDATA[0]]></Code>
					</RowCode>
					<LatitudeCode Class="CodeValue">
						<Code><![CDATA[0]]></Code>
					</LatitudeCode>
					<LongitudeCode Class="CodeValue">
						<Code><![CDATA[0]]></Code>
					</LongitudeCode>
					<LocationNameCode Class="CodeValue">
						<Code><![CDATA[""]]></Code>
					</LocationNameCode>
					<InitializationType>SPECIFIED_NUMBER</InitializationType>
					<InitializationDatabaseTableQuery>
						<TableReference>
						</TableReference>
					</InitializationDatabaseTableQuery>
					<InitializationDatabaseType>ONE_AGENT_PER_DATABASE_RECORD</InitializationDatabaseType>
					<QuantityColumn>
					</QuantityColumn>
				</EmbeddedObject>
				<EmbeddedObject>
					<Id>1597020635685</Id>
					<Name><![CDATA[assignOpColl]]></Name>
					<X>380</X><Y>280</Y>
					<Label><X>-5</X><Y>-15</Y></Label>
					<PublicFlag>false</PublicFlag>
					<PresentationFlag>true</PresentationFlag>
					<ShowLabel>true</ShowLabel>
					<ActiveObjectClass>
						<PackageName><![CDATA[com.anylogic.libraries.processmodeling]]></PackageName>
						<ClassName><![CDATA[Seize]]></ClassName>
					</ActiveObjectClass>
					<GenericParameterSubstitute>
						<GenericParameterSubstituteReference>
							<PackageName><![CDATA[com.anylogic.libraries.processmodeling]]></PackageName>
							<ClassName><![CDATA[Seize]]></ClassName>
							<ItemName><![CDATA[1412336243147]]></ItemName>
						</GenericParameterSubstituteReference>
					</GenericParameterSubstitute>
					<Parameters>
						<Parameter>
							<Name><![CDATA[seizeFromOnePool]]></Name>
						</Parameter>
						<Parameter>
							<Name><![CDATA[resourceSets]]></Name>
							<Value Class="CodeValue">
								<Code><![CDATA[{ 
  { OperatorsColl }
}]]></Code>
							</Value>
						</Parameter>
						<Parameter>
							<Name><![CDATA[resourcePool]]></Name>
						</Parameter>
						<Parameter>
							<Name><![CDATA[resourceQuantity]]></Name>
						</Parameter>
						<Parameter>
							<Name><![CDATA[seizePolicy]]></Name>
						</Parameter>
						<Parameter>
							<Name><![CDATA[capacity]]></Name>
						</Parameter>
						<Parameter>
							<Name><![CDATA[maximumCapacity]]></Name>
							<Value Class="CodeValue">
								<Code><![CDATA[true]]></Code>
							</Value>
						</Parameter>
						<Parameter>
							<Name><![CDATA[sendResources]]></Name>
						</Parameter>
						<Parameter>
							<Name><![CDATA[destinationType]]></Name>
						</Parameter>
						<Parameter>
							<Name><![CDATA[destinationNode]]></Name>
						</Parameter>
						<Parameter>
							<Name><![CDATA[destinationAttractor]]></Name>
						</Parameter>
						<Parameter>
							<Name><![CDATA[destinationResource]]></Name>
						</Parameter>
						<Parameter>
							<Name><![CDATA[destinationX]]></Name>
						</Parameter>
						<Parameter>
							<Name><![CDATA[destinationY]]></Name>
						</Parameter>
						<Parameter>
							<Name><![CDATA[destinationZ]]></Name>
						</Parameter>
						<Parameter>
							<Name><![CDATA[attachResources]]></Name>
						</Parameter>
						<Parameter>
							<Name><![CDATA[entityLocationQueue]]></Name>
						</Parameter>
						<Parameter>
							<Name><![CDATA[priority]]></Name>
						</Parameter>
						<Parameter>
							<Name><![CDATA[taskMayPreemptOtherTasks]]></Name>
						</Parameter>
						<Parameter>
							<Name><![CDATA[taskPreemptionPolicy]]></Name>
						</Parameter>
						<Parameter>
							<Name><![CDATA[terminatedTaskProcessing]]></Name>
						</Parameter>
						<Parameter>
							<Name><![CDATA[terminatedTasksEnter]]></Name>
						</Parameter>
						<Parameter>
							<Name><![CDATA[suspendResumeEntities]]></Name>
						</Parameter>
						<Parameter>
							<Name><![CDATA[customizeResourceChoice]]></Name>
						</Parameter>
						<Parameter>
							<Name><![CDATA[resourceChoiceCondition]]></Name>
						</Parameter>
						<Parameter>
							<Name><![CDATA[resourceSelectionMode]]></Name>
						</Parameter>
						<Parameter>
							<Name><![CDATA[resourceRating]]></Name>
						</Parameter>
						<Parameter>
							<Name><![CDATA[resourceComparison]]></Name>
						</Parameter>
						<Parameter>
							<Name><![CDATA[taskStartBlocksAreConnected]]></Name>
						</Parameter>
						<Parameter>
							<Name><![CDATA[taskStartBlocks]]></Name>
						</Parameter>
						<Parameter>
							<Name><![CDATA[enableTimeout]]></Name>
						</Parameter>
						<Parameter>
							<Name><![CDATA[timeout]]></Name>
						</Parameter>
						<Parameter>
							<Name><![CDATA[enablePreemption]]></Name>
						</Parameter>
						<Parameter>
							<Name><![CDATA[canceledUnitsBehavior]]></Name>
						</Parameter>
						<Parameter>
							<Name><![CDATA[canceledUnitsRelease]]></Name>
						</Parameter>
						<Parameter>
							<Name><![CDATA[pushProtocol]]></Name>
						</Parameter>
						<Parameter>
							<Name><![CDATA[restoreEntityLocationOnExit]]></Name>
						</Parameter>
						<Parameter>
							<Name><![CDATA[forceStatisticsCollection]]></Name>
						</Parameter>
						<Parameter>
							<Name><![CDATA[onEnter]]></Name>
						</Parameter>
						<Parameter>
							<Name><![CDATA[onExitTimeout]]></Name>
						</Parameter>
						<Parameter>
							<Name><![CDATA[onExitPreempted]]></Name>
						</Parameter>
						<Parameter>
							<Name><![CDATA[onSeizeUnit]]></Name>
						</Parameter>
						<Parameter>
							<Name><![CDATA[onPrepareUnit]]></Name>
						</Parameter>
						<Parameter>
							<Name><![CDATA[onExit]]></Name>
						</Parameter>
						<Parameter>
							<Name><![CDATA[onRemove]]></Name>
						</Parameter>
						<Parameter>
							<Name><![CDATA[onTaskTerminated]]></Name>
						</Parameter>
						<Parameter>
							<Name><![CDATA[comparison]]></Name>
						</Parameter>
						<Parameter>
							<Name><![CDATA[onTaskSuspended]]></Name>
						</Parameter>
						<Parameter>
							<Name><![CDATA[onTaskResumed]]></Name>
						</Parameter>
						<Parameter>
							<Name><![CDATA[onUnitFinishedWrapUp]]></Name>
						</Parameter>
					</Parameters>
					<ReplicationFlag>false</ReplicationFlag>
					<Replication Class="CodeValue">
						<Code><![CDATA[100]]></Code>
					</Replication>
					<CollectionType>ARRAY_LIST_BASED</CollectionType>
					<InitialLocationType>AT_ANIMATION_POSITION</InitialLocationType>
					<XCode Class="CodeValue">
						<Code><![CDATA[0]]></Code>
					</XCode>
					<YCode Class="CodeValue">
						<Code><![CDATA[0]]></Code>
					</YCode>
					<ZCode Class="CodeValue">
						<Code><![CDATA[0]]></Code>
					</ZCode>
					<ColumnCode Class="CodeValue">
						<Code><![CDATA[0]]></Code>
					</ColumnCode>
					<RowCode Class="CodeValue">
						<Code><![CDATA[0]]></Code>
					</RowCode>
					<LatitudeCode Class="CodeValue">
						<Code><![CDATA[0]]></Code>
					</LatitudeCode>
					<LongitudeCode Class="CodeValue">
						<Code><![CDATA[0]]></Code>
					</LongitudeCode>
					<LocationNameCode Class="CodeValue">
						<Code><![CDATA[""]]></Code>
					</LocationNameCode>
					<InitializationType>SPECIFIED_NUMBER</InitializationType>
					<InitializationDatabaseTableQuery>
						<TableReference>
						</TableReference>
					</InitializationDatabaseTableQuery>
					<InitializationDatabaseType>ONE_AGENT_PER_DATABASE_RECORD</InitializationDatabaseType>
					<QuantityColumn>
					</QuantityColumn>
				</EmbeddedObject>
				<EmbeddedObject>
					<Id>1597020654308</Id>
					<Name><![CDATA[OperatorsColl]]></Name>
					<X>470</X><Y>830</Y>
					<Label><X>-30</X><Y>-20</Y></Label>
					<PublicFlag>false</PublicFlag>
					<PresentationFlag>true</PresentationFlag>
					<ShowLabel>true</ShowLabel>
					<ActiveObjectClass>
						<PackageName><![CDATA[com.anylogic.libraries.processmodeling]]></PackageName>
						<ClassName><![CDATA[ResourcePool]]></ClassName>
					</ActiveObjectClass>
					<GenericParameterSubstitute>
						<GenericParameterSubstituteReference>
							<PackageName><![CDATA[com.anylogic.libraries.processmodeling]]></PackageName>
							<ClassName><![CDATA[ResourcePool]]></ClassName>
							<ItemName><![CDATA[1412336243135]]></ItemName>
						</GenericParameterSubstituteReference>
					</GenericParameterSubstitute>
					<Parameters>
						<Parameter>
							<Name><![CDATA[type]]></Name>
						</Parameter>
						<Parameter>
							<Name><![CDATA[capacityDefinitionType]]></Name>
						</Parameter>
						<Parameter>
							<Name><![CDATA[capacity]]></Name>
							<Value Class="CodeValue">
								<Code><![CDATA[countOpColl]]></Code>
							</Value>
						</Parameter>
						<Parameter>
							<Name><![CDATA[capacityBasedOnAttractors]]></Name>
						</Parameter>
						<Parameter>
							<Name><![CDATA[capacitySchedule]]></Name>
						</Parameter>
						<Parameter>
							<Name><![CDATA[capacityScheduleOnOff]]></Name>
						</Parameter>
						<Parameter>
							<Name><![CDATA[capacityOnValue]]></Name>
						</Parameter>
						<Parameter>
							<Name><![CDATA[shiftGroupSchedules]]></Name>
						</Parameter>
						<Parameter>
							<Name><![CDATA[shiftGroupSizes]]></Name>
						</Parameter>
						<Parameter>
							<Name><![CDATA[shiftGroupsPlan]]></Name>
						</Parameter>
						<Parameter>
							<Name><![CDATA[destroyExcessUnits]]></Name>
						</Parameter>
						<Parameter>
							<Name><![CDATA[newUnit]]></Name>
						</Parameter>
						<Parameter>
							<Name><![CDATA[speed]]></Name>
							<Value Class="CodeUnitValue">
								<Code><![CDATA[10000]]></Code>
								<Unit Class="SpeedUnits"><![CDATA[MPS]]></Unit>
							</Value>
						</Parameter>
						<Parameter>
							<Name><![CDATA[homeLocationType]]></Name>
						</Parameter>
						<Parameter>
							<Name><![CDATA[homeNode]]></Name>
						</Parameter>
						<Parameter>
							<Name><![CDATA[homeNodes]]></Name>
						</Parameter>
						<Parameter>
							<Name><![CDATA[showDefaultAnimationStatic]]></Name>
						</Parameter>
						<Parameter>
							<Name><![CDATA[downtimeSource]]></Name>
						</Parameter>
						<Parameter>
							<Name><![CDATA[maintenanceProfile]]></Name>
						</Parameter>
						<Parameter>
							<Name><![CDATA[downtimeList]]></Name>
						</Parameter>
						<Parameter>
							<Name><![CDATA[enableMaintenance]]></Name>
						</Parameter>
						<Parameter>
							<Name><![CDATA[initialTimeToMaintenance]]></Name>
						</Parameter>
						<Parameter>
							<Name><![CDATA[timeBetweenMaintenances]]></Name>
						</Parameter>
						<Parameter>
							<Name><![CDATA[maintenanceTaskPriority]]></Name>
						</Parameter>
						<Parameter>
							<Name><![CDATA[maintenanceTaskMayPreemptOtherTasks]]></Name>
						</Parameter>
						<Parameter>
							<Name><![CDATA[maintenanceType]]></Name>
						</Parameter>
						<Parameter>
							<Name><![CDATA[maintenanceTime]]></Name>
						</Parameter>
						<Parameter>
							<Name><![CDATA[maintenanceTaskStart]]></Name>
						</Parameter>
						<Parameter>
							<Name><![CDATA[maintenanceUsageState]]></Name>
						</Parameter>
						<Parameter>
							<Name><![CDATA[enableFailuresRepairs]]></Name>
						</Parameter>
						<Parameter>
							<Name><![CDATA[initialTimeToFailure]]></Name>
						</Parameter>
						<Parameter>
							<Name><![CDATA[timeBetweenFailures]]></Name>
						</Parameter>
						<Parameter>
							<Name><![CDATA[countBusyOnlyTimeToFailure]]></Name>
						</Parameter>
						<Parameter>
							<Name><![CDATA[repairType]]></Name>
						</Parameter>
						<Parameter>
							<Name><![CDATA[repairTime]]></Name>
						</Parameter>
						<Parameter>
							<Name><![CDATA[repairTaskStart]]></Name>
						</Parameter>
						<Parameter>
							<Name><![CDATA[repairUsageState]]></Name>
						</Parameter>
						<Parameter>
							<Name><![CDATA[enableBreaks]]></Name>
						</Parameter>
						<Parameter>
							<Name><![CDATA[breaksSchedule]]></Name>
						</Parameter>
						<Parameter>
							<Name><![CDATA[breakTaskPriority]]></Name>
						</Parameter>
						<Parameter>
							<Name><![CDATA[breakTaskMayPreemptOtherTasks]]></Name>
						</Parameter>
						<Parameter>
							<Name><![CDATA[breakTaskPreemptionPolicy]]></Name>
						</Parameter>
						<Parameter>
							<Name><![CDATA[breakUsageState]]></Name>
						</Parameter>
						<Parameter>
							<Name><![CDATA[enableCustomTasks]]></Name>
						</Parameter>
						<Parameter>
							<Name><![CDATA[customTasks]]></Name>
						</Parameter>
						<Parameter>
							<Name><![CDATA[endOfShiftTaskPriority]]></Name>
						</Parameter>
						<Parameter>
							<Name><![CDATA[endOfShiftTaskMayPreemptOtherTasks]]></Name>
						</Parameter>
						<Parameter>
							<Name><![CDATA[endOfShiftTaskPreemptionPolicy]]></Name>
						</Parameter>
						<Parameter>
							<Name><![CDATA[addToCustomPopulation]]></Name>
						</Parameter>
						<Parameter>
							<Name><![CDATA[population]]></Name>
						</Parameter>
						<Parameter>
							<Name><![CDATA[forceStatisticsCollection]]></Name>
						</Parameter>
						<Parameter>
							<Name><![CDATA[onNewUnit]]></Name>
						</Parameter>
						<Parameter>
							<Name><![CDATA[onDestroyUnit]]></Name>
						</Parameter>
						<Parameter>
							<Name><![CDATA[onSeize]]></Name>
						</Parameter>
						<Parameter>
							<Name><![CDATA[onRelease]]></Name>
						</Parameter>
						<Parameter>
							<Name><![CDATA[onWrapUp]]></Name>
						</Parameter>
						<Parameter>
							<Name><![CDATA[onUnitStateChange]]></Name>
						</Parameter>
						<Parameter>
							<Name><![CDATA[onMaintenanceStart]]></Name>
						</Parameter>
						<Parameter>
							<Name><![CDATA[onMaintenanceEnd]]></Name>
						</Parameter>
						<Parameter>
							<Name><![CDATA[onFailure]]></Name>
						</Parameter>
						<Parameter>
							<Name><![CDATA[onRepair]]></Name>
						</Parameter>
						<Parameter>
							<Name><![CDATA[onBreakStart]]></Name>
						</Parameter>
						<Parameter>
							<Name><![CDATA[onBreakEnd]]></Name>
						</Parameter>
						<Parameter>
							<Name><![CDATA[onBreakTerminated]]></Name>
						</Parameter>
					</Parameters>
					<ReplicationFlag>false</ReplicationFlag>
					<Replication Class="CodeValue">
						<Code><![CDATA[100]]></Code>
					</Replication>
					<CollectionType>ARRAY_LIST_BASED</CollectionType>
					<InitialLocationType>AT_ANIMATION_POSITION</InitialLocationType>
					<XCode Class="CodeValue">
						<Code><![CDATA[0]]></Code>
					</XCode>
					<YCode Class="CodeValue">
						<Code><![CDATA[0]]></Code>
					</YCode>
					<ZCode Class="CodeValue">
						<Code><![CDATA[0]]></Code>
					</ZCode>
					<ColumnCode Class="CodeValue">
						<Code><![CDATA[0]]></Code>
					</ColumnCode>
					<RowCode Class="CodeValue">
						<Code><![CDATA[0]]></Code>
					</RowCode>
					<LatitudeCode Class="CodeValue">
						<Code><![CDATA[0]]></Code>
					</LatitudeCode>
					<LongitudeCode Class="CodeValue">
						<Code><![CDATA[0]]></Code>
					</LongitudeCode>
					<LocationNameCode Class="CodeValue">
						<Code><![CDATA[""]]></Code>
					</LocationNameCode>
					<InitializationType>SPECIFIED_NUMBER</InitializationType>
					<InitializationDatabaseTableQuery>
						<TableReference>
						</TableReference>
					</InitializationDatabaseTableQuery>
					<InitializationDatabaseType>ONE_AGENT_PER_DATABASE_RECORD</InitializationDatabaseType>
					<QuantityColumn>
					</QuantityColumn>
				</EmbeddedObject>
				<EmbeddedObject>
					<Id>1597020743137</Id>
					<Name><![CDATA[EquipmentBio]]></Name>
					<X>960</X><Y>830</Y>
					<Label><X>-30</X><Y>-20</Y></Label>
					<PublicFlag>false</PublicFlag>
					<PresentationFlag>true</PresentationFlag>
					<ShowLabel>true</ShowLabel>
					<ActiveObjectClass>
						<PackageName><![CDATA[com.anylogic.libraries.processmodeling]]></PackageName>
						<ClassName><![CDATA[ResourcePool]]></ClassName>
					</ActiveObjectClass>
					<GenericParameterSubstitute>
						<GenericParameterSubstituteReference>
							<PackageName><![CDATA[com.anylogic.libraries.processmodeling]]></PackageName>
							<ClassName><![CDATA[ResourcePool]]></ClassName>
							<ItemName><![CDATA[1412336243135]]></ItemName>
						</GenericParameterSubstituteReference>
					</GenericParameterSubstitute>
					<Parameters>
						<Parameter>
							<Name><![CDATA[type]]></Name>
						</Parameter>
						<Parameter>
							<Name><![CDATA[capacityDefinitionType]]></Name>
						</Parameter>
						<Parameter>
							<Name><![CDATA[capacity]]></Name>
							<Value Class="CodeValue">
								<Code><![CDATA[countEqBio]]></Code>
							</Value>
						</Parameter>
						<Parameter>
							<Name><![CDATA[capacityBasedOnAttractors]]></Name>
						</Parameter>
						<Parameter>
							<Name><![CDATA[capacitySchedule]]></Name>
						</Parameter>
						<Parameter>
							<Name><![CDATA[capacityScheduleOnOff]]></Name>
						</Parameter>
						<Parameter>
							<Name><![CDATA[capacityOnValue]]></Name>
						</Parameter>
						<Parameter>
							<Name><![CDATA[shiftGroupSchedules]]></Name>
						</Parameter>
						<Parameter>
							<Name><![CDATA[shiftGroupSizes]]></Name>
						</Parameter>
						<Parameter>
							<Name><![CDATA[shiftGroupsPlan]]></Name>
						</Parameter>
						<Parameter>
							<Name><![CDATA[destroyExcessUnits]]></Name>
						</Parameter>
						<Parameter>
							<Name><![CDATA[newUnit]]></Name>
						</Parameter>
						<Parameter>
							<Name><![CDATA[speed]]></Name>
							<Value Class="CodeUnitValue">
								<Code><![CDATA[10000]]></Code>
								<Unit Class="SpeedUnits"><![CDATA[MPS]]></Unit>
							</Value>
						</Parameter>
						<Parameter>
							<Name><![CDATA[homeLocationType]]></Name>
						</Parameter>
						<Parameter>
							<Name><![CDATA[homeNode]]></Name>
						</Parameter>
						<Parameter>
							<Name><![CDATA[homeNodes]]></Name>
						</Parameter>
						<Parameter>
							<Name><![CDATA[showDefaultAnimationStatic]]></Name>
						</Parameter>
						<Parameter>
							<Name><![CDATA[downtimeSource]]></Name>
						</Parameter>
						<Parameter>
							<Name><![CDATA[maintenanceProfile]]></Name>
						</Parameter>
						<Parameter>
							<Name><![CDATA[downtimeList]]></Name>
						</Parameter>
						<Parameter>
							<Name><![CDATA[enableMaintenance]]></Name>
						</Parameter>
						<Parameter>
							<Name><![CDATA[initialTimeToMaintenance]]></Name>
						</Parameter>
						<Parameter>
							<Name><![CDATA[timeBetweenMaintenances]]></Name>
						</Parameter>
						<Parameter>
							<Name><![CDATA[maintenanceTaskPriority]]></Name>
						</Parameter>
						<Parameter>
							<Name><![CDATA[maintenanceTaskMayPreemptOtherTasks]]></Name>
						</Parameter>
						<Parameter>
							<Name><![CDATA[maintenanceType]]></Name>
						</Parameter>
						<Parameter>
							<Name><![CDATA[maintenanceTime]]></Name>
						</Parameter>
						<Parameter>
							<Name><![CDATA[maintenanceTaskStart]]></Name>
						</Parameter>
						<Parameter>
							<Name><![CDATA[maintenanceUsageState]]></Name>
						</Parameter>
						<Parameter>
							<Name><![CDATA[enableFailuresRepairs]]></Name>
						</Parameter>
						<Parameter>
							<Name><![CDATA[initialTimeToFailure]]></Name>
						</Parameter>
						<Parameter>
							<Name><![CDATA[timeBetweenFailures]]></Name>
						</Parameter>
						<Parameter>
							<Name><![CDATA[countBusyOnlyTimeToFailure]]></Name>
						</Parameter>
						<Parameter>
							<Name><![CDATA[repairType]]></Name>
						</Parameter>
						<Parameter>
							<Name><![CDATA[repairTime]]></Name>
						</Parameter>
						<Parameter>
							<Name><![CDATA[repairTaskStart]]></Name>
						</Parameter>
						<Parameter>
							<Name><![CDATA[repairUsageState]]></Name>
						</Parameter>
						<Parameter>
							<Name><![CDATA[enableBreaks]]></Name>
						</Parameter>
						<Parameter>
							<Name><![CDATA[breaksSchedule]]></Name>
						</Parameter>
						<Parameter>
							<Name><![CDATA[breakTaskPriority]]></Name>
						</Parameter>
						<Parameter>
							<Name><![CDATA[breakTaskMayPreemptOtherTasks]]></Name>
						</Parameter>
						<Parameter>
							<Name><![CDATA[breakTaskPreemptionPolicy]]></Name>
						</Parameter>
						<Parameter>
							<Name><![CDATA[breakUsageState]]></Name>
						</Parameter>
						<Parameter>
							<Name><![CDATA[enableCustomTasks]]></Name>
						</Parameter>
						<Parameter>
							<Name><![CDATA[customTasks]]></Name>
						</Parameter>
						<Parameter>
							<Name><![CDATA[endOfShiftTaskPriority]]></Name>
						</Parameter>
						<Parameter>
							<Name><![CDATA[endOfShiftTaskMayPreemptOtherTasks]]></Name>
						</Parameter>
						<Parameter>
							<Name><![CDATA[endOfShiftTaskPreemptionPolicy]]></Name>
						</Parameter>
						<Parameter>
							<Name><![CDATA[addToCustomPopulation]]></Name>
						</Parameter>
						<Parameter>
							<Name><![CDATA[population]]></Name>
						</Parameter>
						<Parameter>
							<Name><![CDATA[forceStatisticsCollection]]></Name>
						</Parameter>
						<Parameter>
							<Name><![CDATA[onNewUnit]]></Name>
						</Parameter>
						<Parameter>
							<Name><![CDATA[onDestroyUnit]]></Name>
						</Parameter>
						<Parameter>
							<Name><![CDATA[onSeize]]></Name>
						</Parameter>
						<Parameter>
							<Name><![CDATA[onRelease]]></Name>
						</Parameter>
						<Parameter>
							<Name><![CDATA[onWrapUp]]></Name>
						</Parameter>
						<Parameter>
							<Name><![CDATA[onUnitStateChange]]></Name>
						</Parameter>
						<Parameter>
							<Name><![CDATA[onMaintenanceStart]]></Name>
						</Parameter>
						<Parameter>
							<Name><![CDATA[onMaintenanceEnd]]></Name>
						</Parameter>
						<Parameter>
							<Name><![CDATA[onFailure]]></Name>
						</Parameter>
						<Parameter>
							<Name><![CDATA[onRepair]]></Name>
						</Parameter>
						<Parameter>
							<Name><![CDATA[onBreakStart]]></Name>
						</Parameter>
						<Parameter>
							<Name><![CDATA[onBreakEnd]]></Name>
						</Parameter>
						<Parameter>
							<Name><![CDATA[onBreakTerminated]]></Name>
						</Parameter>
					</Parameters>
					<ReplicationFlag>false</ReplicationFlag>
					<Replication Class="CodeValue">
						<Code><![CDATA[100]]></Code>
					</Replication>
					<CollectionType>ARRAY_LIST_BASED</CollectionType>
					<InitialLocationType>AT_ANIMATION_POSITION</InitialLocationType>
					<XCode Class="CodeValue">
						<Code><![CDATA[0]]></Code>
					</XCode>
					<YCode Class="CodeValue">
						<Code><![CDATA[0]]></Code>
					</YCode>
					<ZCode Class="CodeValue">
						<Code><![CDATA[0]]></Code>
					</ZCode>
					<ColumnCode Class="CodeValue">
						<Code><![CDATA[0]]></Code>
					</ColumnCode>
					<RowCode Class="CodeValue">
						<Code><![CDATA[0]]></Code>
					</RowCode>
					<LatitudeCode Class="CodeValue">
						<Code><![CDATA[0]]></Code>
					</LatitudeCode>
					<LongitudeCode Class="CodeValue">
						<Code><![CDATA[0]]></Code>
					</LongitudeCode>
					<LocationNameCode Class="CodeValue">
						<Code><![CDATA[""]]></Code>
					</LocationNameCode>
					<InitializationType>SPECIFIED_NUMBER</InitializationType>
					<InitializationDatabaseTableQuery>
						<TableReference>
						</TableReference>
					</InitializationDatabaseTableQuery>
					<InitializationDatabaseType>ONE_AGENT_PER_DATABASE_RECORD</InitializationDatabaseType>
					<QuantityColumn>
					</QuantityColumn>
				</EmbeddedObject>
				<EmbeddedObject>
					<Id>1597020926906</Id>
					<Name><![CDATA[delayLoad1]]></Name>
					<X>480</X><Y>280</Y>
					<Label><X>-5</X><Y>-15</Y></Label>
					<PublicFlag>false</PublicFlag>
					<PresentationFlag>true</PresentationFlag>
					<ShowLabel>true</ShowLabel>
					<ActiveObjectClass>
						<PackageName><![CDATA[com.anylogic.libraries.processmodeling]]></PackageName>
						<ClassName><![CDATA[Delay]]></ClassName>
					</ActiveObjectClass>
					<GenericParameterSubstitute>
						<GenericParameterSubstituteReference>
							<PackageName><![CDATA[com.anylogic.libraries.processmodeling]]></PackageName>
							<ClassName><![CDATA[Delay]]></ClassName>
							<ItemName><![CDATA[1412336242930]]></ItemName>
						</GenericParameterSubstituteReference>
					</GenericParameterSubstitute>
					<Parameters>
						<Parameter>
							<Name><![CDATA[type]]></Name>
						</Parameter>
						<Parameter>
							<Name><![CDATA[delayTime]]></Name>
							<Value Class="CodeUnitValue">
								<Code><![CDATA[triangular( 24, 30, 36 )]]></Code>
								<Unit Class="TimeUnits"><![CDATA[SECOND]]></Unit>
							</Value>
						</Parameter>
						<Parameter>
							<Name><![CDATA[capacity]]></Name>
						</Parameter>
						<Parameter>
							<Name><![CDATA[maximumCapacity]]></Name>
						</Parameter>
						<Parameter>
							<Name><![CDATA[entityLocation]]></Name>
						</Parameter>
						<Parameter>
							<Name><![CDATA[pushProtocol]]></Name>
						</Parameter>
						<Parameter>
							<Name><![CDATA[restoreEntityLocationOnExit]]></Name>
						</Parameter>
						<Parameter>
							<Name><![CDATA[forceStatisticsCollection]]></Name>
						</Parameter>
						<Parameter>
							<Name><![CDATA[onEnter]]></Name>
						</Parameter>
						<Parameter>
							<Name><![CDATA[onAtExit]]></Name>
						</Parameter>
						<Parameter>
							<Name><![CDATA[onExit]]></Name>
						</Parameter>
						<Parameter>
							<Name><![CDATA[onRemove]]></Name>
						</Parameter>
					</Parameters>
					<ReplicationFlag>false</ReplicationFlag>
					<Replication Class="CodeValue">
						<Code><![CDATA[100]]></Code>
					</Replication>
					<CollectionType>ARRAY_LIST_BASED</CollectionType>
					<InitialLocationType>AT_ANIMATION_POSITION</InitialLocationType>
					<XCode Class="CodeValue">
						<Code><![CDATA[0]]></Code>
					</XCode>
					<YCode Class="CodeValue">
						<Code><![CDATA[0]]></Code>
					</YCode>
					<ZCode Class="CodeValue">
						<Code><![CDATA[0]]></Code>
					</ZCode>
					<ColumnCode Class="CodeValue">
						<Code><![CDATA[0]]></Code>
					</ColumnCode>
					<RowCode Class="CodeValue">
						<Code><![CDATA[0]]></Code>
					</RowCode>
					<LatitudeCode Class="CodeValue">
						<Code><![CDATA[0]]></Code>
					</LatitudeCode>
					<LongitudeCode Class="CodeValue">
						<Code><![CDATA[0]]></Code>
					</LongitudeCode>
					<LocationNameCode Class="CodeValue">
						<Code><![CDATA[""]]></Code>
					</LocationNameCode>
					<InitializationType>SPECIFIED_NUMBER</InitializationType>
					<InitializationDatabaseTableQuery>
						<TableReference>
						</TableReference>
					</InitializationDatabaseTableQuery>
					<InitializationDatabaseType>ONE_AGENT_PER_DATABASE_RECORD</InitializationDatabaseType>
					<QuantityColumn>
					</QuantityColumn>
				</EmbeddedObject>
				<EmbeddedObject>
					<Id>1597021020652</Id>
					<Name><![CDATA[delayLoad2]]></Name>
					<X>680</X><Y>280</Y>
					<Label><X>-5</X><Y>-15</Y></Label>
					<PublicFlag>false</PublicFlag>
					<PresentationFlag>true</PresentationFlag>
					<ShowLabel>true</ShowLabel>
					<ActiveObjectClass>
						<PackageName><![CDATA[com.anylogic.libraries.processmodeling]]></PackageName>
						<ClassName><![CDATA[Delay]]></ClassName>
					</ActiveObjectClass>
					<GenericParameterSubstitute>
						<GenericParameterSubstituteReference>
							<PackageName><![CDATA[com.anylogic.libraries.processmodeling]]></PackageName>
							<ClassName><![CDATA[Delay]]></ClassName>
							<ItemName><![CDATA[1412336242930]]></ItemName>
						</GenericParameterSubstituteReference>
					</GenericParameterSubstitute>
					<Parameters>
						<Parameter>
							<Name><![CDATA[type]]></Name>
						</Parameter>
						<Parameter>
							<Name><![CDATA[delayTime]]></Name>
							<Value Class="CodeUnitValue">
								<Code><![CDATA[triangular( 24, 30, 36 )]]></Code>
								<Unit Class="TimeUnits"><![CDATA[SECOND]]></Unit>
							</Value>
						</Parameter>
						<Parameter>
							<Name><![CDATA[capacity]]></Name>
						</Parameter>
						<Parameter>
							<Name><![CDATA[maximumCapacity]]></Name>
						</Parameter>
						<Parameter>
							<Name><![CDATA[entityLocation]]></Name>
						</Parameter>
						<Parameter>
							<Name><![CDATA[pushProtocol]]></Name>
						</Parameter>
						<Parameter>
							<Name><![CDATA[restoreEntityLocationOnExit]]></Name>
						</Parameter>
						<Parameter>
							<Name><![CDATA[forceStatisticsCollection]]></Name>
						</Parameter>
						<Parameter>
							<Name><![CDATA[onEnter]]></Name>
						</Parameter>
						<Parameter>
							<Name><![CDATA[onAtExit]]></Name>
						</Parameter>
						<Parameter>
							<Name><![CDATA[onExit]]></Name>
						</Parameter>
						<Parameter>
							<Name><![CDATA[onRemove]]></Name>
						</Parameter>
					</Parameters>
					<ReplicationFlag>false</ReplicationFlag>
					<Replication Class="CodeValue">
						<Code><![CDATA[100]]></Code>
					</Replication>
					<CollectionType>ARRAY_LIST_BASED</CollectionType>
					<InitialLocationType>AT_ANIMATION_POSITION</InitialLocationType>
					<XCode Class="CodeValue">
						<Code><![CDATA[0]]></Code>
					</XCode>
					<YCode Class="CodeValue">
						<Code><![CDATA[0]]></Code>
					</YCode>
					<ZCode Class="CodeValue">
						<Code><![CDATA[0]]></Code>
					</ZCode>
					<ColumnCode Class="CodeValue">
						<Code><![CDATA[0]]></Code>
					</ColumnCode>
					<RowCode Class="CodeValue">
						<Code><![CDATA[0]]></Code>
					</RowCode>
					<LatitudeCode Class="CodeValue">
						<Code><![CDATA[0]]></Code>
					</LatitudeCode>
					<LongitudeCode Class="CodeValue">
						<Code><![CDATA[0]]></Code>
					</LongitudeCode>
					<LocationNameCode Class="CodeValue">
						<Code><![CDATA[""]]></Code>
					</LocationNameCode>
					<InitializationType>SPECIFIED_NUMBER</InitializationType>
					<InitializationDatabaseTableQuery>
						<TableReference>
						</TableReference>
					</InitializationDatabaseTableQuery>
					<InitializationDatabaseType>ONE_AGENT_PER_DATABASE_RECORD</InitializationDatabaseType>
					<QuantityColumn>
					</QuantityColumn>
				</EmbeddedObject>
				<EmbeddedObject>
					<Id>1597021185146</Id>
					<Name><![CDATA[OperatorsTran]]></Name>
					<X>360</X><Y>830</Y>
					<Label><X>-30</X><Y>-20</Y></Label>
					<PublicFlag>false</PublicFlag>
					<PresentationFlag>true</PresentationFlag>
					<ShowLabel>true</ShowLabel>
					<ActiveObjectClass>
						<PackageName><![CDATA[com.anylogic.libraries.processmodeling]]></PackageName>
						<ClassName><![CDATA[ResourcePool]]></ClassName>
					</ActiveObjectClass>
					<GenericParameterSubstitute>
						<GenericParameterSubstituteReference>
							<PackageName><![CDATA[com.anylogic.libraries.processmodeling]]></PackageName>
							<ClassName><![CDATA[ResourcePool]]></ClassName>
							<ItemName><![CDATA[1412336243135]]></ItemName>
						</GenericParameterSubstituteReference>
					</GenericParameterSubstitute>
					<Parameters>
						<Parameter>
							<Name><![CDATA[type]]></Name>
						</Parameter>
						<Parameter>
							<Name><![CDATA[capacityDefinitionType]]></Name>
						</Parameter>
						<Parameter>
							<Name><![CDATA[capacity]]></Name>
							<Value Class="CodeValue">
								<Code><![CDATA[countOpTran]]></Code>
							</Value>
						</Parameter>
						<Parameter>
							<Name><![CDATA[capacityBasedOnAttractors]]></Name>
						</Parameter>
						<Parameter>
							<Name><![CDATA[capacitySchedule]]></Name>
						</Parameter>
						<Parameter>
							<Name><![CDATA[capacityScheduleOnOff]]></Name>
						</Parameter>
						<Parameter>
							<Name><![CDATA[capacityOnValue]]></Name>
						</Parameter>
						<Parameter>
							<Name><![CDATA[shiftGroupSchedules]]></Name>
						</Parameter>
						<Parameter>
							<Name><![CDATA[shiftGroupSizes]]></Name>
						</Parameter>
						<Parameter>
							<Name><![CDATA[shiftGroupsPlan]]></Name>
						</Parameter>
						<Parameter>
							<Name><![CDATA[destroyExcessUnits]]></Name>
						</Parameter>
						<Parameter>
							<Name><![CDATA[newUnit]]></Name>
						</Parameter>
						<Parameter>
							<Name><![CDATA[speed]]></Name>
							<Value Class="CodeUnitValue">
								<Code><![CDATA[10000]]></Code>
								<Unit Class="SpeedUnits"><![CDATA[MPS]]></Unit>
							</Value>
						</Parameter>
						<Parameter>
							<Name><![CDATA[homeLocationType]]></Name>
						</Parameter>
						<Parameter>
							<Name><![CDATA[homeNode]]></Name>
						</Parameter>
						<Parameter>
							<Name><![CDATA[homeNodes]]></Name>
						</Parameter>
						<Parameter>
							<Name><![CDATA[showDefaultAnimationStatic]]></Name>
						</Parameter>
						<Parameter>
							<Name><![CDATA[downtimeSource]]></Name>
						</Parameter>
						<Parameter>
							<Name><![CDATA[maintenanceProfile]]></Name>
						</Parameter>
						<Parameter>
							<Name><![CDATA[downtimeList]]></Name>
						</Parameter>
						<Parameter>
							<Name><![CDATA[enableMaintenance]]></Name>
						</Parameter>
						<Parameter>
							<Name><![CDATA[initialTimeToMaintenance]]></Name>
						</Parameter>
						<Parameter>
							<Name><![CDATA[timeBetweenMaintenances]]></Name>
						</Parameter>
						<Parameter>
							<Name><![CDATA[maintenanceTaskPriority]]></Name>
						</Parameter>
						<Parameter>
							<Name><![CDATA[maintenanceTaskMayPreemptOtherTasks]]></Name>
						</Parameter>
						<Parameter>
							<Name><![CDATA[maintenanceType]]></Name>
						</Parameter>
						<Parameter>
							<Name><![CDATA[maintenanceTime]]></Name>
						</Parameter>
						<Parameter>
							<Name><![CDATA[maintenanceTaskStart]]></Name>
						</Parameter>
						<Parameter>
							<Name><![CDATA[maintenanceUsageState]]></Name>
						</Parameter>
						<Parameter>
							<Name><![CDATA[enableFailuresRepairs]]></Name>
						</Parameter>
						<Parameter>
							<Name><![CDATA[initialTimeToFailure]]></Name>
						</Parameter>
						<Parameter>
							<Name><![CDATA[timeBetweenFailures]]></Name>
						</Parameter>
						<Parameter>
							<Name><![CDATA[countBusyOnlyTimeToFailure]]></Name>
						</Parameter>
						<Parameter>
							<Name><![CDATA[repairType]]></Name>
						</Parameter>
						<Parameter>
							<Name><![CDATA[repairTime]]></Name>
						</Parameter>
						<Parameter>
							<Name><![CDATA[repairTaskStart]]></Name>
						</Parameter>
						<Parameter>
							<Name><![CDATA[repairUsageState]]></Name>
						</Parameter>
						<Parameter>
							<Name><![CDATA[enableBreaks]]></Name>
						</Parameter>
						<Parameter>
							<Name><![CDATA[breaksSchedule]]></Name>
						</Parameter>
						<Parameter>
							<Name><![CDATA[breakTaskPriority]]></Name>
						</Parameter>
						<Parameter>
							<Name><![CDATA[breakTaskMayPreemptOtherTasks]]></Name>
						</Parameter>
						<Parameter>
							<Name><![CDATA[breakTaskPreemptionPolicy]]></Name>
						</Parameter>
						<Parameter>
							<Name><![CDATA[breakUsageState]]></Name>
						</Parameter>
						<Parameter>
							<Name><![CDATA[enableCustomTasks]]></Name>
						</Parameter>
						<Parameter>
							<Name><![CDATA[customTasks]]></Name>
						</Parameter>
						<Parameter>
							<Name><![CDATA[endOfShiftTaskPriority]]></Name>
						</Parameter>
						<Parameter>
							<Name><![CDATA[endOfShiftTaskMayPreemptOtherTasks]]></Name>
						</Parameter>
						<Parameter>
							<Name><![CDATA[endOfShiftTaskPreemptionPolicy]]></Name>
						</Parameter>
						<Parameter>
							<Name><![CDATA[addToCustomPopulation]]></Name>
						</Parameter>
						<Parameter>
							<Name><![CDATA[population]]></Name>
						</Parameter>
						<Parameter>
							<Name><![CDATA[forceStatisticsCollection]]></Name>
						</Parameter>
						<Parameter>
							<Name><![CDATA[onNewUnit]]></Name>
						</Parameter>
						<Parameter>
							<Name><![CDATA[onDestroyUnit]]></Name>
						</Parameter>
						<Parameter>
							<Name><![CDATA[onSeize]]></Name>
						</Parameter>
						<Parameter>
							<Name><![CDATA[onRelease]]></Name>
						</Parameter>
						<Parameter>
							<Name><![CDATA[onWrapUp]]></Name>
						</Parameter>
						<Parameter>
							<Name><![CDATA[onUnitStateChange]]></Name>
						</Parameter>
						<Parameter>
							<Name><![CDATA[onMaintenanceStart]]></Name>
						</Parameter>
						<Parameter>
							<Name><![CDATA[onMaintenanceEnd]]></Name>
						</Parameter>
						<Parameter>
							<Name><![CDATA[onFailure]]></Name>
						</Parameter>
						<Parameter>
							<Name><![CDATA[onRepair]]></Name>
						</Parameter>
						<Parameter>
							<Name><![CDATA[onBreakStart]]></Name>
						</Parameter>
						<Parameter>
							<Name><![CDATA[onBreakEnd]]></Name>
						</Parameter>
						<Parameter>
							<Name><![CDATA[onBreakTerminated]]></Name>
						</Parameter>
					</Parameters>
					<ReplicationFlag>false</ReplicationFlag>
					<Replication Class="CodeValue">
						<Code><![CDATA[100]]></Code>
					</Replication>
					<CollectionType>ARRAY_LIST_BASED</CollectionType>
					<InitialLocationType>AT_ANIMATION_POSITION</InitialLocationType>
					<XCode Class="CodeValue">
						<Code><![CDATA[0]]></Code>
					</XCode>
					<YCode Class="CodeValue">
						<Code><![CDATA[0]]></Code>
					</YCode>
					<ZCode Class="CodeValue">
						<Code><![CDATA[0]]></Code>
					</ZCode>
					<ColumnCode Class="CodeValue">
						<Code><![CDATA[0]]></Code>
					</ColumnCode>
					<RowCode Class="CodeValue">
						<Code><![CDATA[0]]></Code>
					</RowCode>
					<LatitudeCode Class="CodeValue">
						<Code><![CDATA[0]]></Code>
					</LatitudeCode>
					<LongitudeCode Class="CodeValue">
						<Code><![CDATA[0]]></Code>
					</LongitudeCode>
					<LocationNameCode Class="CodeValue">
						<Code><![CDATA[""]]></Code>
					</LocationNameCode>
					<InitializationType>SPECIFIED_NUMBER</InitializationType>
					<InitializationDatabaseTableQuery>
						<TableReference>
						</TableReference>
					</InitializationDatabaseTableQuery>
					<InitializationDatabaseType>ONE_AGENT_PER_DATABASE_RECORD</InitializationDatabaseType>
					<QuantityColumn>
					</QuantityColumn>
				</EmbeddedObject>
				<EmbeddedObject>
					<Id>1597021301432</Id>
					<Name><![CDATA[delayDiscard]]></Name>
					<X>1070</X><Y>280</Y>
					<Label><X>-5</X><Y>-15</Y></Label>
					<PublicFlag>false</PublicFlag>
					<PresentationFlag>true</PresentationFlag>
					<ShowLabel>true</ShowLabel>
					<ActiveObjectClass>
						<PackageName><![CDATA[com.anylogic.libraries.processmodeling]]></PackageName>
						<ClassName><![CDATA[Delay]]></ClassName>
					</ActiveObjectClass>
					<GenericParameterSubstitute>
						<GenericParameterSubstituteReference>
							<PackageName><![CDATA[com.anylogic.libraries.processmodeling]]></PackageName>
							<ClassName><![CDATA[Delay]]></ClassName>
							<ItemName><![CDATA[1412336242930]]></ItemName>
						</GenericParameterSubstituteReference>
					</GenericParameterSubstitute>
					<Parameters>
						<Parameter>
							<Name><![CDATA[type]]></Name>
						</Parameter>
						<Parameter>
							<Name><![CDATA[delayTime]]></Name>
							<Value Class="CodeUnitValue">
								<Code><![CDATA[triangular( 120, 150, 180 )]]></Code>
								<Unit Class="TimeUnits"><![CDATA[SECOND]]></Unit>
							</Value>
						</Parameter>
						<Parameter>
							<Name><![CDATA[capacity]]></Name>
						</Parameter>
						<Parameter>
							<Name><![CDATA[maximumCapacity]]></Name>
							<Value Class="CodeValue">
								<Code><![CDATA[true]]></Code>
							</Value>
						</Parameter>
						<Parameter>
							<Name><![CDATA[entityLocation]]></Name>
						</Parameter>
						<Parameter>
							<Name><![CDATA[pushProtocol]]></Name>
						</Parameter>
						<Parameter>
							<Name><![CDATA[restoreEntityLocationOnExit]]></Name>
						</Parameter>
						<Parameter>
							<Name><![CDATA[forceStatisticsCollection]]></Name>
						</Parameter>
						<Parameter>
							<Name><![CDATA[onEnter]]></Name>
						</Parameter>
						<Parameter>
							<Name><![CDATA[onAtExit]]></Name>
						</Parameter>
						<Parameter>
							<Name><![CDATA[onExit]]></Name>
						</Parameter>
						<Parameter>
							<Name><![CDATA[onRemove]]></Name>
						</Parameter>
					</Parameters>
					<ReplicationFlag>false</ReplicationFlag>
					<Replication Class="CodeValue">
						<Code><![CDATA[100]]></Code>
					</Replication>
					<CollectionType>ARRAY_LIST_BASED</CollectionType>
					<InitialLocationType>AT_ANIMATION_POSITION</InitialLocationType>
					<XCode Class="CodeValue">
						<Code><![CDATA[0]]></Code>
					</XCode>
					<YCode Class="CodeValue">
						<Code><![CDATA[0]]></Code>
					</YCode>
					<ZCode Class="CodeValue">
						<Code><![CDATA[0]]></Code>
					</ZCode>
					<ColumnCode Class="CodeValue">
						<Code><![CDATA[0]]></Code>
					</ColumnCode>
					<RowCode Class="CodeValue">
						<Code><![CDATA[0]]></Code>
					</RowCode>
					<LatitudeCode Class="CodeValue">
						<Code><![CDATA[0]]></Code>
					</LatitudeCode>
					<LongitudeCode Class="CodeValue">
						<Code><![CDATA[0]]></Code>
					</LongitudeCode>
					<LocationNameCode Class="CodeValue">
						<Code><![CDATA[""]]></Code>
					</LocationNameCode>
					<InitializationType>SPECIFIED_NUMBER</InitializationType>
					<InitializationDatabaseTableQuery>
						<TableReference>
						</TableReference>
					</InitializationDatabaseTableQuery>
					<InitializationDatabaseType>ONE_AGENT_PER_DATABASE_RECORD</InitializationDatabaseType>
					<QuantityColumn>
					</QuantityColumn>
				</EmbeddedObject>
				<EmbeddedObject>
					<Id>1597021334923</Id>
					<Name><![CDATA[releaseOpColl]]></Name>
					<X>1170</X><Y>280</Y>
					<Label><X>-15</X><Y>-15</Y></Label>
					<PublicFlag>false</PublicFlag>
					<PresentationFlag>true</PresentationFlag>
					<ShowLabel>true</ShowLabel>
					<ActiveObjectClass>
						<PackageName><![CDATA[com.anylogic.libraries.processmodeling]]></PackageName>
						<ClassName><![CDATA[Release]]></ClassName>
					</ActiveObjectClass>
					<GenericParameterSubstitute>
						<GenericParameterSubstituteReference>
							<PackageName><![CDATA[com.anylogic.libraries.processmodeling]]></PackageName>
							<ClassName><![CDATA[Release]]></ClassName>
							<ItemName><![CDATA[1412336243154]]></ItemName>
						</GenericParameterSubstituteReference>
					</GenericParameterSubstitute>
					<Parameters>
						<Parameter>
							<Name><![CDATA[releaseMode]]></Name>
							<Value Class="CodeValue">
								<Code><![CDATA[self.SPECIFIED_QUANTITY]]></Code>
							</Value>
						</Parameter>
						<Parameter>
							<Name><![CDATA[resourcePool]]></Name>
							<Value Class="CodeValue">
								<Code><![CDATA[OperatorsColl]]></Code>
							</Value>
						</Parameter>
						<Parameter>
							<Name><![CDATA[quantity]]></Name>
						</Parameter>
						<Parameter>
							<Name><![CDATA[resources]]></Name>
						</Parameter>
						<Parameter>
							<Name><![CDATA[seizeBlocks]]></Name>
						</Parameter>
						<Parameter>
							<Name><![CDATA[movingGoHome]]></Name>
						</Parameter>
						<Parameter>
							<Name><![CDATA[wrapUpTaskPolicyType]]></Name>
						</Parameter>
						<Parameter>
							<Name><![CDATA[wrapUpTaskPriority]]></Name>
						</Parameter>
						<Parameter>
							<Name><![CDATA[wrapUpTaskPreemptionPolicy]]></Name>
						</Parameter>
						<Parameter>
							<Name><![CDATA[wrapUpUsageState]]></Name>
						</Parameter>
						<Parameter>
							<Name><![CDATA[onEnter]]></Name>
						</Parameter>
						<Parameter>
							<Name><![CDATA[onReleaseUnit]]></Name>
						</Parameter>
						<Parameter>
							<Name><![CDATA[onExit]]></Name>
						</Parameter>
						<Parameter>
							<Name><![CDATA[onWrapUpTerminated]]></Name>
						</Parameter>
					</Parameters>
					<ReplicationFlag>false</ReplicationFlag>
					<Replication Class="CodeValue">
						<Code><![CDATA[100]]></Code>
					</Replication>
					<CollectionType>ARRAY_LIST_BASED</CollectionType>
					<InitialLocationType>AT_ANIMATION_POSITION</InitialLocationType>
					<XCode Class="CodeValue">
						<Code><![CDATA[0]]></Code>
					</XCode>
					<YCode Class="CodeValue">
						<Code><![CDATA[0]]></Code>
					</YCode>
					<ZCode Class="CodeValue">
						<Code><![CDATA[0]]></Code>
					</ZCode>
					<ColumnCode Class="CodeValue">
						<Code><![CDATA[0]]></Code>
					</ColumnCode>
					<RowCode Class="CodeValue">
						<Code><![CDATA[0]]></Code>
					</RowCode>
					<LatitudeCode Class="CodeValue">
						<Code><![CDATA[0]]></Code>
					</LatitudeCode>
					<LongitudeCode Class="CodeValue">
						<Code><![CDATA[0]]></Code>
					</LongitudeCode>
					<LocationNameCode Class="CodeValue">
						<Code><![CDATA[""]]></Code>
					</LocationNameCode>
					<InitializationType>SPECIFIED_NUMBER</InitializationType>
					<InitializationDatabaseTableQuery>
						<TableReference>
						</TableReference>
					</InitializationDatabaseTableQuery>
					<InitializationDatabaseType>ONE_AGENT_PER_DATABASE_RECORD</InitializationDatabaseType>
					<QuantityColumn>
					</QuantityColumn>
				</EmbeddedObject>
				<EmbeddedObject>
					<Id>1597021536318</Id>
					<Name><![CDATA[assignOpLoad]]></Name>
					<X>60</X><Y>480</Y>
					<Label><X>-5</X><Y>-15</Y></Label>
					<PublicFlag>false</PublicFlag>
					<PresentationFlag>true</PresentationFlag>
					<ShowLabel>true</ShowLabel>
					<ActiveObjectClass>
						<PackageName><![CDATA[com.anylogic.libraries.processmodeling]]></PackageName>
						<ClassName><![CDATA[Seize]]></ClassName>
					</ActiveObjectClass>
					<GenericParameterSubstitute>
						<GenericParameterSubstituteReference>
							<PackageName><![CDATA[com.anylogic.libraries.processmodeling]]></PackageName>
							<ClassName><![CDATA[Seize]]></ClassName>
							<ItemName><![CDATA[1412336243147]]></ItemName>
						</GenericParameterSubstituteReference>
					</GenericParameterSubstitute>
					<Parameters>
						<Parameter>
							<Name><![CDATA[seizeFromOnePool]]></Name>
						</Parameter>
						<Parameter>
							<Name><![CDATA[resourceSets]]></Name>
							<Value Class="CodeValue">
								<Code><![CDATA[{ 
  { OperatorsLoad }
}]]></Code>
							</Value>
						</Parameter>
						<Parameter>
							<Name><![CDATA[resourcePool]]></Name>
						</Parameter>
						<Parameter>
							<Name><![CDATA[resourceQuantity]]></Name>
						</Parameter>
						<Parameter>
							<Name><![CDATA[seizePolicy]]></Name>
						</Parameter>
						<Parameter>
							<Name><![CDATA[capacity]]></Name>
						</Parameter>
						<Parameter>
							<Name><![CDATA[maximumCapacity]]></Name>
							<Value Class="CodeValue">
								<Code><![CDATA[true]]></Code>
							</Value>
						</Parameter>
						<Parameter>
							<Name><![CDATA[sendResources]]></Name>
						</Parameter>
						<Parameter>
							<Name><![CDATA[destinationType]]></Name>
						</Parameter>
						<Parameter>
							<Name><![CDATA[destinationNode]]></Name>
						</Parameter>
						<Parameter>
							<Name><![CDATA[destinationAttractor]]></Name>
						</Parameter>
						<Parameter>
							<Name><![CDATA[destinationResource]]></Name>
						</Parameter>
						<Parameter>
							<Name><![CDATA[destinationX]]></Name>
						</Parameter>
						<Parameter>
							<Name><![CDATA[destinationY]]></Name>
						</Parameter>
						<Parameter>
							<Name><![CDATA[destinationZ]]></Name>
						</Parameter>
						<Parameter>
							<Name><![CDATA[attachResources]]></Name>
						</Parameter>
						<Parameter>
							<Name><![CDATA[entityLocationQueue]]></Name>
						</Parameter>
						<Parameter>
							<Name><![CDATA[priority]]></Name>
						</Parameter>
						<Parameter>
							<Name><![CDATA[taskMayPreemptOtherTasks]]></Name>
						</Parameter>
						<Parameter>
							<Name><![CDATA[taskPreemptionPolicy]]></Name>
						</Parameter>
						<Parameter>
							<Name><![CDATA[terminatedTaskProcessing]]></Name>
						</Parameter>
						<Parameter>
							<Name><![CDATA[terminatedTasksEnter]]></Name>
						</Parameter>
						<Parameter>
							<Name><![CDATA[suspendResumeEntities]]></Name>
						</Parameter>
						<Parameter>
							<Name><![CDATA[customizeResourceChoice]]></Name>
						</Parameter>
						<Parameter>
							<Name><![CDATA[resourceChoiceCondition]]></Name>
						</Parameter>
						<Parameter>
							<Name><![CDATA[resourceSelectionMode]]></Name>
						</Parameter>
						<Parameter>
							<Name><![CDATA[resourceRating]]></Name>
						</Parameter>
						<Parameter>
							<Name><![CDATA[resourceComparison]]></Name>
						</Parameter>
						<Parameter>
							<Name><![CDATA[taskStartBlocksAreConnected]]></Name>
						</Parameter>
						<Parameter>
							<Name><![CDATA[taskStartBlocks]]></Name>
						</Parameter>
						<Parameter>
							<Name><![CDATA[enableTimeout]]></Name>
						</Parameter>
						<Parameter>
							<Name><![CDATA[timeout]]></Name>
						</Parameter>
						<Parameter>
							<Name><![CDATA[enablePreemption]]></Name>
						</Parameter>
						<Parameter>
							<Name><![CDATA[canceledUnitsBehavior]]></Name>
						</Parameter>
						<Parameter>
							<Name><![CDATA[canceledUnitsRelease]]></Name>
						</Parameter>
						<Parameter>
							<Name><![CDATA[pushProtocol]]></Name>
						</Parameter>
						<Parameter>
							<Name><![CDATA[restoreEntityLocationOnExit]]></Name>
						</Parameter>
						<Parameter>
							<Name><![CDATA[forceStatisticsCollection]]></Name>
						</Parameter>
						<Parameter>
							<Name><![CDATA[onEnter]]></Name>
						</Parameter>
						<Parameter>
							<Name><![CDATA[onExitTimeout]]></Name>
						</Parameter>
						<Parameter>
							<Name><![CDATA[onExitPreempted]]></Name>
						</Parameter>
						<Parameter>
							<Name><![CDATA[onSeizeUnit]]></Name>
						</Parameter>
						<Parameter>
							<Name><![CDATA[onPrepareUnit]]></Name>
						</Parameter>
						<Parameter>
							<Name><![CDATA[onExit]]></Name>
						</Parameter>
						<Parameter>
							<Name><![CDATA[onRemove]]></Name>
						</Parameter>
						<Parameter>
							<Name><![CDATA[onTaskTerminated]]></Name>
						</Parameter>
						<Parameter>
							<Name><![CDATA[comparison]]></Name>
						</Parameter>
						<Parameter>
							<Name><![CDATA[onTaskSuspended]]></Name>
						</Parameter>
						<Parameter>
							<Name><![CDATA[onTaskResumed]]></Name>
						</Parameter>
						<Parameter>
							<Name><![CDATA[onUnitFinishedWrapUp]]></Name>
						</Parameter>
					</Parameters>
					<ReplicationFlag>false</ReplicationFlag>
					<Replication Class="CodeValue">
						<Code><![CDATA[100]]></Code>
					</Replication>
					<CollectionType>ARRAY_LIST_BASED</CollectionType>
					<InitialLocationType>AT_ANIMATION_POSITION</InitialLocationType>
					<XCode Class="CodeValue">
						<Code><![CDATA[0]]></Code>
					</XCode>
					<YCode Class="CodeValue">
						<Code><![CDATA[0]]></Code>
					</YCode>
					<ZCode Class="CodeValue">
						<Code><![CDATA[0]]></Code>
					</ZCode>
					<ColumnCode Class="CodeValue">
						<Code><![CDATA[0]]></Code>
					</ColumnCode>
					<RowCode Class="CodeValue">
						<Code><![CDATA[0]]></Code>
					</RowCode>
					<LatitudeCode Class="CodeValue">
						<Code><![CDATA[0]]></Code>
					</LatitudeCode>
					<LongitudeCode Class="CodeValue">
						<Code><![CDATA[0]]></Code>
					</LongitudeCode>
					<LocationNameCode Class="CodeValue">
						<Code><![CDATA[""]]></Code>
					</LocationNameCode>
					<InitializationType>SPECIFIED_NUMBER</InitializationType>
					<InitializationDatabaseTableQuery>
						<TableReference>
						</TableReference>
					</InitializationDatabaseTableQuery>
					<InitializationDatabaseType>ONE_AGENT_PER_DATABASE_RECORD</InitializationDatabaseType>
					<QuantityColumn>
					</QuantityColumn>
				</EmbeddedObject>
				<EmbeddedObject>
					<Id>1597021577285</Id>
					<Name><![CDATA[OperatorsLoad]]></Name>
					<X>580</X><Y>830</Y>
					<Label><X>-35</X><Y>-20</Y></Label>
					<PublicFlag>false</PublicFlag>
					<PresentationFlag>true</PresentationFlag>
					<ShowLabel>true</ShowLabel>
					<ActiveObjectClass>
						<PackageName><![CDATA[com.anylogic.libraries.processmodeling]]></PackageName>
						<ClassName><![CDATA[ResourcePool]]></ClassName>
					</ActiveObjectClass>
					<GenericParameterSubstitute>
						<GenericParameterSubstituteReference>
							<PackageName><![CDATA[com.anylogic.libraries.processmodeling]]></PackageName>
							<ClassName><![CDATA[ResourcePool]]></ClassName>
							<ItemName><![CDATA[1412336243135]]></ItemName>
						</GenericParameterSubstituteReference>
					</GenericParameterSubstitute>
					<Parameters>
						<Parameter>
							<Name><![CDATA[type]]></Name>
						</Parameter>
						<Parameter>
							<Name><![CDATA[capacityDefinitionType]]></Name>
						</Parameter>
						<Parameter>
							<Name><![CDATA[capacity]]></Name>
							<Value Class="CodeValue">
								<Code><![CDATA[countOpLoad]]></Code>
							</Value>
						</Parameter>
						<Parameter>
							<Name><![CDATA[capacityBasedOnAttractors]]></Name>
						</Parameter>
						<Parameter>
							<Name><![CDATA[capacitySchedule]]></Name>
						</Parameter>
						<Parameter>
							<Name><![CDATA[capacityScheduleOnOff]]></Name>
						</Parameter>
						<Parameter>
							<Name><![CDATA[capacityOnValue]]></Name>
						</Parameter>
						<Parameter>
							<Name><![CDATA[shiftGroupSchedules]]></Name>
						</Parameter>
						<Parameter>
							<Name><![CDATA[shiftGroupSizes]]></Name>
						</Parameter>
						<Parameter>
							<Name><![CDATA[shiftGroupsPlan]]></Name>
						</Parameter>
						<Parameter>
							<Name><![CDATA[destroyExcessUnits]]></Name>
						</Parameter>
						<Parameter>
							<Name><![CDATA[newUnit]]></Name>
						</Parameter>
						<Parameter>
							<Name><![CDATA[speed]]></Name>
							<Value Class="CodeUnitValue">
								<Code><![CDATA[10000]]></Code>
								<Unit Class="SpeedUnits"><![CDATA[MPS]]></Unit>
							</Value>
						</Parameter>
						<Parameter>
							<Name><![CDATA[homeLocationType]]></Name>
						</Parameter>
						<Parameter>
							<Name><![CDATA[homeNode]]></Name>
						</Parameter>
						<Parameter>
							<Name><![CDATA[homeNodes]]></Name>
						</Parameter>
						<Parameter>
							<Name><![CDATA[showDefaultAnimationStatic]]></Name>
						</Parameter>
						<Parameter>
							<Name><![CDATA[downtimeSource]]></Name>
						</Parameter>
						<Parameter>
							<Name><![CDATA[maintenanceProfile]]></Name>
						</Parameter>
						<Parameter>
							<Name><![CDATA[downtimeList]]></Name>
						</Parameter>
						<Parameter>
							<Name><![CDATA[enableMaintenance]]></Name>
						</Parameter>
						<Parameter>
							<Name><![CDATA[initialTimeToMaintenance]]></Name>
						</Parameter>
						<Parameter>
							<Name><![CDATA[timeBetweenMaintenances]]></Name>
						</Parameter>
						<Parameter>
							<Name><![CDATA[maintenanceTaskPriority]]></Name>
						</Parameter>
						<Parameter>
							<Name><![CDATA[maintenanceTaskMayPreemptOtherTasks]]></Name>
						</Parameter>
						<Parameter>
							<Name><![CDATA[maintenanceType]]></Name>
						</Parameter>
						<Parameter>
							<Name><![CDATA[maintenanceTime]]></Name>
						</Parameter>
						<Parameter>
							<Name><![CDATA[maintenanceTaskStart]]></Name>
						</Parameter>
						<Parameter>
							<Name><![CDATA[maintenanceUsageState]]></Name>
						</Parameter>
						<Parameter>
							<Name><![CDATA[enableFailuresRepairs]]></Name>
						</Parameter>
						<Parameter>
							<Name><![CDATA[initialTimeToFailure]]></Name>
						</Parameter>
						<Parameter>
							<Name><![CDATA[timeBetweenFailures]]></Name>
						</Parameter>
						<Parameter>
							<Name><![CDATA[countBusyOnlyTimeToFailure]]></Name>
						</Parameter>
						<Parameter>
							<Name><![CDATA[repairType]]></Name>
						</Parameter>
						<Parameter>
							<Name><![CDATA[repairTime]]></Name>
						</Parameter>
						<Parameter>
							<Name><![CDATA[repairTaskStart]]></Name>
						</Parameter>
						<Parameter>
							<Name><![CDATA[repairUsageState]]></Name>
						</Parameter>
						<Parameter>
							<Name><![CDATA[enableBreaks]]></Name>
						</Parameter>
						<Parameter>
							<Name><![CDATA[breaksSchedule]]></Name>
						</Parameter>
						<Parameter>
							<Name><![CDATA[breakTaskPriority]]></Name>
						</Parameter>
						<Parameter>
							<Name><![CDATA[breakTaskMayPreemptOtherTasks]]></Name>
						</Parameter>
						<Parameter>
							<Name><![CDATA[breakTaskPreemptionPolicy]]></Name>
						</Parameter>
						<Parameter>
							<Name><![CDATA[breakUsageState]]></Name>
						</Parameter>
						<Parameter>
							<Name><![CDATA[enableCustomTasks]]></Name>
						</Parameter>
						<Parameter>
							<Name><![CDATA[customTasks]]></Name>
						</Parameter>
						<Parameter>
							<Name><![CDATA[endOfShiftTaskPriority]]></Name>
						</Parameter>
						<Parameter>
							<Name><![CDATA[endOfShiftTaskMayPreemptOtherTasks]]></Name>
						</Parameter>
						<Parameter>
							<Name><![CDATA[endOfShiftTaskPreemptionPolicy]]></Name>
						</Parameter>
						<Parameter>
							<Name><![CDATA[addToCustomPopulation]]></Name>
						</Parameter>
						<Parameter>
							<Name><![CDATA[population]]></Name>
						</Parameter>
						<Parameter>
							<Name><![CDATA[forceStatisticsCollection]]></Name>
						</Parameter>
						<Parameter>
							<Name><![CDATA[onNewUnit]]></Name>
						</Parameter>
						<Parameter>
							<Name><![CDATA[onDestroyUnit]]></Name>
						</Parameter>
						<Parameter>
							<Name><![CDATA[onSeize]]></Name>
						</Parameter>
						<Parameter>
							<Name><![CDATA[onRelease]]></Name>
						</Parameter>
						<Parameter>
							<Name><![CDATA[onWrapUp]]></Name>
						</Parameter>
						<Parameter>
							<Name><![CDATA[onUnitStateChange]]></Name>
						</Parameter>
						<Parameter>
							<Name><![CDATA[onMaintenanceStart]]></Name>
						</Parameter>
						<Parameter>
							<Name><![CDATA[onMaintenanceEnd]]></Name>
						</Parameter>
						<Parameter>
							<Name><![CDATA[onFailure]]></Name>
						</Parameter>
						<Parameter>
							<Name><![CDATA[onRepair]]></Name>
						</Parameter>
						<Parameter>
							<Name><![CDATA[onBreakStart]]></Name>
						</Parameter>
						<Parameter>
							<Name><![CDATA[onBreakEnd]]></Name>
						</Parameter>
						<Parameter>
							<Name><![CDATA[onBreakTerminated]]></Name>
						</Parameter>
					</Parameters>
					<ReplicationFlag>false</ReplicationFlag>
					<Replication Class="CodeValue">
						<Code><![CDATA[100]]></Code>
					</Replication>
					<CollectionType>ARRAY_LIST_BASED</CollectionType>
					<InitialLocationType>AT_ANIMATION_POSITION</InitialLocationType>
					<XCode Class="CodeValue">
						<Code><![CDATA[0]]></Code>
					</XCode>
					<YCode Class="CodeValue">
						<Code><![CDATA[0]]></Code>
					</YCode>
					<ZCode Class="CodeValue">
						<Code><![CDATA[0]]></Code>
					</ZCode>
					<ColumnCode Class="CodeValue">
						<Code><![CDATA[0]]></Code>
					</ColumnCode>
					<RowCode Class="CodeValue">
						<Code><![CDATA[0]]></Code>
					</RowCode>
					<LatitudeCode Class="CodeValue">
						<Code><![CDATA[0]]></Code>
					</LatitudeCode>
					<LongitudeCode Class="CodeValue">
						<Code><![CDATA[0]]></Code>
					</LongitudeCode>
					<LocationNameCode Class="CodeValue">
						<Code><![CDATA[""]]></Code>
					</LocationNameCode>
					<InitializationType>SPECIFIED_NUMBER</InitializationType>
					<InitializationDatabaseTableQuery>
						<TableReference>
						</TableReference>
					</InitializationDatabaseTableQuery>
					<InitializationDatabaseType>ONE_AGENT_PER_DATABASE_RECORD</InitializationDatabaseType>
					<QuantityColumn>
					</QuantityColumn>
				</EmbeddedObject>
				<EmbeddedObject>
					<Id>1597021889272</Id>
					<Name><![CDATA[delayLoad3]]></Name>
					<X>180</X><Y>480</Y>
					<Label><X>-5</X><Y>-15</Y></Label>
					<PublicFlag>false</PublicFlag>
					<PresentationFlag>true</PresentationFlag>
					<ShowLabel>true</ShowLabel>
					<ActiveObjectClass>
						<PackageName><![CDATA[com.anylogic.libraries.processmodeling]]></PackageName>
						<ClassName><![CDATA[Delay]]></ClassName>
					</ActiveObjectClass>
					<GenericParameterSubstitute>
						<GenericParameterSubstituteReference>
							<PackageName><![CDATA[com.anylogic.libraries.processmodeling]]></PackageName>
							<ClassName><![CDATA[Delay]]></ClassName>
							<ItemName><![CDATA[1412336242930]]></ItemName>
						</GenericParameterSubstituteReference>
					</GenericParameterSubstitute>
					<Parameters>
						<Parameter>
							<Name><![CDATA[type]]></Name>
						</Parameter>
						<Parameter>
							<Name><![CDATA[delayTime]]></Name>
							<Value Class="CodeUnitValue">
								<Code><![CDATA[triangular( 24, 30, 36 )]]></Code>
								<Unit Class="TimeUnits"><![CDATA[SECOND]]></Unit>
							</Value>
						</Parameter>
						<Parameter>
							<Name><![CDATA[capacity]]></Name>
						</Parameter>
						<Parameter>
							<Name><![CDATA[maximumCapacity]]></Name>
						</Parameter>
						<Parameter>
							<Name><![CDATA[entityLocation]]></Name>
						</Parameter>
						<Parameter>
							<Name><![CDATA[pushProtocol]]></Name>
						</Parameter>
						<Parameter>
							<Name><![CDATA[restoreEntityLocationOnExit]]></Name>
						</Parameter>
						<Parameter>
							<Name><![CDATA[forceStatisticsCollection]]></Name>
						</Parameter>
						<Parameter>
							<Name><![CDATA[onEnter]]></Name>
						</Parameter>
						<Parameter>
							<Name><![CDATA[onAtExit]]></Name>
						</Parameter>
						<Parameter>
							<Name><![CDATA[onExit]]></Name>
						</Parameter>
						<Parameter>
							<Name><![CDATA[onRemove]]></Name>
						</Parameter>
					</Parameters>
					<ReplicationFlag>false</ReplicationFlag>
					<Replication Class="CodeValue">
						<Code><![CDATA[100]]></Code>
					</Replication>
					<CollectionType>ARRAY_LIST_BASED</CollectionType>
					<InitialLocationType>AT_ANIMATION_POSITION</InitialLocationType>
					<XCode Class="CodeValue">
						<Code><![CDATA[0]]></Code>
					</XCode>
					<YCode Class="CodeValue">
						<Code><![CDATA[0]]></Code>
					</YCode>
					<ZCode Class="CodeValue">
						<Code><![CDATA[0]]></Code>
					</ZCode>
					<ColumnCode Class="CodeValue">
						<Code><![CDATA[0]]></Code>
					</ColumnCode>
					<RowCode Class="CodeValue">
						<Code><![CDATA[0]]></Code>
					</RowCode>
					<LatitudeCode Class="CodeValue">
						<Code><![CDATA[0]]></Code>
					</LatitudeCode>
					<LongitudeCode Class="CodeValue">
						<Code><![CDATA[0]]></Code>
					</LongitudeCode>
					<LocationNameCode Class="CodeValue">
						<Code><![CDATA[""]]></Code>
					</LocationNameCode>
					<InitializationType>SPECIFIED_NUMBER</InitializationType>
					<InitializationDatabaseTableQuery>
						<TableReference>
						</TableReference>
					</InitializationDatabaseTableQuery>
					<InitializationDatabaseType>ONE_AGENT_PER_DATABASE_RECORD</InitializationDatabaseType>
					<QuantityColumn>
					</QuantityColumn>
				</EmbeddedObject>
				<EmbeddedObject>
					<Id>1597022004338</Id>
					<Name><![CDATA[delayLoad4]]></Name>
					<X>460</X><Y>480</Y>
					<Label><X>-5</X><Y>-15</Y></Label>
					<PublicFlag>false</PublicFlag>
					<PresentationFlag>true</PresentationFlag>
					<ShowLabel>true</ShowLabel>
					<ActiveObjectClass>
						<PackageName><![CDATA[com.anylogic.libraries.processmodeling]]></PackageName>
						<ClassName><![CDATA[Delay]]></ClassName>
					</ActiveObjectClass>
					<GenericParameterSubstitute>
						<GenericParameterSubstituteReference>
							<PackageName><![CDATA[com.anylogic.libraries.processmodeling]]></PackageName>
							<ClassName><![CDATA[Delay]]></ClassName>
							<ItemName><![CDATA[1412336242930]]></ItemName>
						</GenericParameterSubstituteReference>
					</GenericParameterSubstitute>
					<Parameters>
						<Parameter>
							<Name><![CDATA[type]]></Name>
						</Parameter>
						<Parameter>
							<Name><![CDATA[delayTime]]></Name>
							<Value Class="CodeUnitValue">
								<Code><![CDATA[triangular( 12, 15, 18 )]]></Code>
								<Unit Class="TimeUnits"><![CDATA[SECOND]]></Unit>
							</Value>
						</Parameter>
						<Parameter>
							<Name><![CDATA[capacity]]></Name>
						</Parameter>
						<Parameter>
							<Name><![CDATA[maximumCapacity]]></Name>
						</Parameter>
						<Parameter>
							<Name><![CDATA[entityLocation]]></Name>
						</Parameter>
						<Parameter>
							<Name><![CDATA[pushProtocol]]></Name>
						</Parameter>
						<Parameter>
							<Name><![CDATA[restoreEntityLocationOnExit]]></Name>
						</Parameter>
						<Parameter>
							<Name><![CDATA[forceStatisticsCollection]]></Name>
						</Parameter>
						<Parameter>
							<Name><![CDATA[onEnter]]></Name>
						</Parameter>
						<Parameter>
							<Name><![CDATA[onAtExit]]></Name>
						</Parameter>
						<Parameter>
							<Name><![CDATA[onExit]]></Name>
						</Parameter>
						<Parameter>
							<Name><![CDATA[onRemove]]></Name>
						</Parameter>
					</Parameters>
					<ReplicationFlag>false</ReplicationFlag>
					<Replication Class="CodeValue">
						<Code><![CDATA[100]]></Code>
					</Replication>
					<CollectionType>ARRAY_LIST_BASED</CollectionType>
					<InitialLocationType>AT_ANIMATION_POSITION</InitialLocationType>
					<XCode Class="CodeValue">
						<Code><![CDATA[0]]></Code>
					</XCode>
					<YCode Class="CodeValue">
						<Code><![CDATA[0]]></Code>
					</YCode>
					<ZCode Class="CodeValue">
						<Code><![CDATA[0]]></Code>
					</ZCode>
					<ColumnCode Class="CodeValue">
						<Code><![CDATA[0]]></Code>
					</ColumnCode>
					<RowCode Class="CodeValue">
						<Code><![CDATA[0]]></Code>
					</RowCode>
					<LatitudeCode Class="CodeValue">
						<Code><![CDATA[0]]></Code>
					</LatitudeCode>
					<LongitudeCode Class="CodeValue">
						<Code><![CDATA[0]]></Code>
					</LongitudeCode>
					<LocationNameCode Class="CodeValue">
						<Code><![CDATA[""]]></Code>
					</LocationNameCode>
					<InitializationType>SPECIFIED_NUMBER</InitializationType>
					<InitializationDatabaseTableQuery>
						<TableReference>
						</TableReference>
					</InitializationDatabaseTableQuery>
					<InitializationDatabaseType>ONE_AGENT_PER_DATABASE_RECORD</InitializationDatabaseType>
					<QuantityColumn>
					</QuantityColumn>
				</EmbeddedObject>
				<EmbeddedObject>
					<Id>1597022053933</Id>
					<Name><![CDATA[delayTrans5]]></Name>
					<X>880</X><Y>480</Y>
					<Label><X>-5</X><Y>-15</Y></Label>
					<PublicFlag>false</PublicFlag>
					<PresentationFlag>true</PresentationFlag>
					<ShowLabel>true</ShowLabel>
					<ActiveObjectClass>
						<PackageName><![CDATA[com.anylogic.libraries.processmodeling]]></PackageName>
						<ClassName><![CDATA[Delay]]></ClassName>
					</ActiveObjectClass>
					<GenericParameterSubstitute>
						<GenericParameterSubstituteReference>
							<PackageName><![CDATA[com.anylogic.libraries.processmodeling]]></PackageName>
							<ClassName><![CDATA[Delay]]></ClassName>
							<ItemName><![CDATA[1412336242930]]></ItemName>
						</GenericParameterSubstituteReference>
					</GenericParameterSubstitute>
					<Parameters>
						<Parameter>
							<Name><![CDATA[type]]></Name>
						</Parameter>
						<Parameter>
							<Name><![CDATA[delayTime]]></Name>
							<Value Class="CodeUnitValue">
								<Code><![CDATA[triangular( 24, 30, 26 )]]></Code>
								<Unit Class="TimeUnits"><![CDATA[SECOND]]></Unit>
							</Value>
						</Parameter>
						<Parameter>
							<Name><![CDATA[capacity]]></Name>
						</Parameter>
						<Parameter>
							<Name><![CDATA[maximumCapacity]]></Name>
						</Parameter>
						<Parameter>
							<Name><![CDATA[entityLocation]]></Name>
						</Parameter>
						<Parameter>
							<Name><![CDATA[pushProtocol]]></Name>
						</Parameter>
						<Parameter>
							<Name><![CDATA[restoreEntityLocationOnExit]]></Name>
						</Parameter>
						<Parameter>
							<Name><![CDATA[forceStatisticsCollection]]></Name>
						</Parameter>
						<Parameter>
							<Name><![CDATA[onEnter]]></Name>
						</Parameter>
						<Parameter>
							<Name><![CDATA[onAtExit]]></Name>
						</Parameter>
						<Parameter>
							<Name><![CDATA[onExit]]></Name>
						</Parameter>
						<Parameter>
							<Name><![CDATA[onRemove]]></Name>
						</Parameter>
					</Parameters>
					<ReplicationFlag>false</ReplicationFlag>
					<Replication Class="CodeValue">
						<Code><![CDATA[100]]></Code>
					</Replication>
					<CollectionType>ARRAY_LIST_BASED</CollectionType>
					<InitialLocationType>AT_ANIMATION_POSITION</InitialLocationType>
					<XCode Class="CodeValue">
						<Code><![CDATA[0]]></Code>
					</XCode>
					<YCode Class="CodeValue">
						<Code><![CDATA[0]]></Code>
					</YCode>
					<ZCode Class="CodeValue">
						<Code><![CDATA[0]]></Code>
					</ZCode>
					<ColumnCode Class="CodeValue">
						<Code><![CDATA[0]]></Code>
					</ColumnCode>
					<RowCode Class="CodeValue">
						<Code><![CDATA[0]]></Code>
					</RowCode>
					<LatitudeCode Class="CodeValue">
						<Code><![CDATA[0]]></Code>
					</LatitudeCode>
					<LongitudeCode Class="CodeValue">
						<Code><![CDATA[0]]></Code>
					</LongitudeCode>
					<LocationNameCode Class="CodeValue">
						<Code><![CDATA[""]]></Code>
					</LocationNameCode>
					<InitializationType>SPECIFIED_NUMBER</InitializationType>
					<InitializationDatabaseTableQuery>
						<TableReference>
						</TableReference>
					</InitializationDatabaseTableQuery>
					<InitializationDatabaseType>ONE_AGENT_PER_DATABASE_RECORD</InitializationDatabaseType>
					<QuantityColumn>
					</QuantityColumn>
				</EmbeddedObject>
				<EmbeddedObject>
					<Id>1597022275836</Id>
					<Name><![CDATA[serviceCentrifuge]]></Name>
					<X>1140</X><Y>480</Y>
					<Label><X>-25</X><Y>-15</Y></Label>
					<PublicFlag>false</PublicFlag>
					<PresentationFlag>true</PresentationFlag>
					<ShowLabel>true</ShowLabel>
					<ActiveObjectClass>
						<PackageName><![CDATA[com.anylogic.libraries.processmodeling]]></PackageName>
						<ClassName><![CDATA[Service]]></ClassName>
					</ActiveObjectClass>
					<GenericParameterSubstitute>
						<GenericParameterSubstituteReference>
							<PackageName><![CDATA[com.anylogic.libraries.processmodeling]]></PackageName>
							<ClassName><![CDATA[Service]]></ClassName>
							<ItemName><![CDATA[1412336243141]]></ItemName>
						</GenericParameterSubstituteReference>
					</GenericParameterSubstitute>
					<Parameters>
						<Parameter>
							<Name><![CDATA[seizeFromOnePool]]></Name>
						</Parameter>
						<Parameter>
							<Name><![CDATA[resourceSets]]></Name>
							<Value Class="CodeValue">
								<Code><![CDATA[{ 
  { EquipmentCent }
}]]></Code>
							</Value>
						</Parameter>
						<Parameter>
							<Name><![CDATA[resourcePool]]></Name>
						</Parameter>
						<Parameter>
							<Name><![CDATA[resourceQuantity]]></Name>
						</Parameter>
						<Parameter>
							<Name><![CDATA[seizePolicy]]></Name>
						</Parameter>
						<Parameter>
							<Name><![CDATA[queueCapacity]]></Name>
						</Parameter>
						<Parameter>
							<Name><![CDATA[maximumCapacity]]></Name>
							<Value Class="CodeValue">
								<Code><![CDATA[true]]></Code>
							</Value>
						</Parameter>
						<Parameter>
							<Name><![CDATA[delayTime]]></Name>
							<Value Class="CodeUnitValue">
								<Code><![CDATA[180]]></Code>
								<Unit Class="TimeUnits"><![CDATA[SECOND]]></Unit>
							</Value>
						</Parameter>
						<Parameter>
							<Name><![CDATA[sendResources]]></Name>
						</Parameter>
						<Parameter>
							<Name><![CDATA[destinationType]]></Name>
						</Parameter>
						<Parameter>
							<Name><![CDATA[destinationNode]]></Name>
						</Parameter>
						<Parameter>
							<Name><![CDATA[destinationAttractor]]></Name>
						</Parameter>
						<Parameter>
							<Name><![CDATA[movingGoHome]]></Name>
						</Parameter>
						<Parameter>
							<Name><![CDATA[entityLocationQueue]]></Name>
						</Parameter>
						<Parameter>
							<Name><![CDATA[entityLocationDelay]]></Name>
						</Parameter>
						<Parameter>
							<Name><![CDATA[priority]]></Name>
						</Parameter>
						<Parameter>
							<Name><![CDATA[taskMayPreemptOtherTasks]]></Name>
						</Parameter>
						<Parameter>
							<Name><![CDATA[taskPreemptionPolicy]]></Name>
						</Parameter>
						<Parameter>
							<Name><![CDATA[terminatedTasksEnter]]></Name>
						</Parameter>
						<Parameter>
							<Name><![CDATA[suspendResumeEntities]]></Name>
						</Parameter>
						<Parameter>
							<Name><![CDATA[wrapUpTaskPolicyType]]></Name>
						</Parameter>
						<Parameter>
							<Name><![CDATA[wrapUpTaskPriority]]></Name>
						</Parameter>
						<Parameter>
							<Name><![CDATA[wrapUpTaskPreemptionPolicy]]></Name>
						</Parameter>
						<Parameter>
							<Name><![CDATA[customizeResourceChoice]]></Name>
						</Parameter>
						<Parameter>
							<Name><![CDATA[resourceChoiceCondition]]></Name>
						</Parameter>
						<Parameter>
							<Name><![CDATA[resourceSelectionMode]]></Name>
						</Parameter>
						<Parameter>
							<Name><![CDATA[resourceRating]]></Name>
						</Parameter>
						<Parameter>
							<Name><![CDATA[resourceComparison]]></Name>
						</Parameter>
						<Parameter>
							<Name><![CDATA[enableTimeout]]></Name>
						</Parameter>
						<Parameter>
							<Name><![CDATA[timeout]]></Name>
						</Parameter>
						<Parameter>
							<Name><![CDATA[enablePreemption]]></Name>
						</Parameter>
						<Parameter>
							<Name><![CDATA[restoreEntityLocationOnExit]]></Name>
						</Parameter>
						<Parameter>
							<Name><![CDATA[forceStatisticsCollection]]></Name>
						</Parameter>
						<Parameter>
							<Name><![CDATA[wrapUpUsageState]]></Name>
						</Parameter>
						<Parameter>
							<Name><![CDATA[onEnter]]></Name>
						</Parameter>
						<Parameter>
							<Name><![CDATA[onExitTimeout]]></Name>
						</Parameter>
						<Parameter>
							<Name><![CDATA[onExitPreempted]]></Name>
						</Parameter>
						<Parameter>
							<Name><![CDATA[onSeizeUnit]]></Name>
						</Parameter>
						<Parameter>
							<Name><![CDATA[onEnterDelay]]></Name>
						</Parameter>
						<Parameter>
							<Name><![CDATA[onAtExit]]></Name>
						</Parameter>
						<Parameter>
							<Name><![CDATA[onExit]]></Name>
						</Parameter>
						<Parameter>
							<Name><![CDATA[onTaskTerminated]]></Name>
						</Parameter>
						<Parameter>
							<Name><![CDATA[onTaskSuspended]]></Name>
						</Parameter>
						<Parameter>
							<Name><![CDATA[onTaskResumed]]></Name>
						</Parameter>
						<Parameter>
							<Name><![CDATA[onRemove]]></Name>
						</Parameter>
					</Parameters>
					<ReplicationFlag>false</ReplicationFlag>
					<Replication Class="CodeValue">
						<Code><![CDATA[100]]></Code>
					</Replication>
					<CollectionType>ARRAY_LIST_BASED</CollectionType>
					<InitialLocationType>AT_ANIMATION_POSITION</InitialLocationType>
					<XCode Class="CodeValue">
						<Code><![CDATA[0]]></Code>
					</XCode>
					<YCode Class="CodeValue">
						<Code><![CDATA[0]]></Code>
					</YCode>
					<ZCode Class="CodeValue">
						<Code><![CDATA[0]]></Code>
					</ZCode>
					<ColumnCode Class="CodeValue">
						<Code><![CDATA[0]]></Code>
					</ColumnCode>
					<RowCode Class="CodeValue">
						<Code><![CDATA[0]]></Code>
					</RowCode>
					<LatitudeCode Class="CodeValue">
						<Code><![CDATA[0]]></Code>
					</LatitudeCode>
					<LongitudeCode Class="CodeValue">
						<Code><![CDATA[0]]></Code>
					</LongitudeCode>
					<LocationNameCode Class="CodeValue">
						<Code><![CDATA[""]]></Code>
					</LocationNameCode>
					<InitializationType>SPECIFIED_NUMBER</InitializationType>
					<InitializationDatabaseTableQuery>
						<TableReference>
						</TableReference>
					</InitializationDatabaseTableQuery>
					<InitializationDatabaseType>ONE_AGENT_PER_DATABASE_RECORD</InitializationDatabaseType>
					<QuantityColumn>
					</QuantityColumn>
				</EmbeddedObject>
				<EmbeddedObject>
					<Id>1597022375478</Id>
					<Name><![CDATA[EquipmentCent]]></Name>
					<X>1060</X><Y>830</Y>
					<Label><X>-30</X><Y>-20</Y></Label>
					<PublicFlag>false</PublicFlag>
					<PresentationFlag>true</PresentationFlag>
					<ShowLabel>true</ShowLabel>
					<ActiveObjectClass>
						<PackageName><![CDATA[com.anylogic.libraries.processmodeling]]></PackageName>
						<ClassName><![CDATA[ResourcePool]]></ClassName>
					</ActiveObjectClass>
					<GenericParameterSubstitute>
						<GenericParameterSubstituteReference>
							<PackageName><![CDATA[com.anylogic.libraries.processmodeling]]></PackageName>
							<ClassName><![CDATA[ResourcePool]]></ClassName>
							<ItemName><![CDATA[1412336243135]]></ItemName>
						</GenericParameterSubstituteReference>
					</GenericParameterSubstitute>
					<Parameters>
						<Parameter>
							<Name><![CDATA[type]]></Name>
						</Parameter>
						<Parameter>
							<Name><![CDATA[capacityDefinitionType]]></Name>
						</Parameter>
						<Parameter>
							<Name><![CDATA[capacity]]></Name>
							<Value Class="CodeValue">
								<Code><![CDATA[countEqCent]]></Code>
							</Value>
						</Parameter>
						<Parameter>
							<Name><![CDATA[capacityBasedOnAttractors]]></Name>
						</Parameter>
						<Parameter>
							<Name><![CDATA[capacitySchedule]]></Name>
						</Parameter>
						<Parameter>
							<Name><![CDATA[capacityScheduleOnOff]]></Name>
						</Parameter>
						<Parameter>
							<Name><![CDATA[capacityOnValue]]></Name>
						</Parameter>
						<Parameter>
							<Name><![CDATA[shiftGroupSchedules]]></Name>
						</Parameter>
						<Parameter>
							<Name><![CDATA[shiftGroupSizes]]></Name>
						</Parameter>
						<Parameter>
							<Name><![CDATA[shiftGroupsPlan]]></Name>
						</Parameter>
						<Parameter>
							<Name><![CDATA[destroyExcessUnits]]></Name>
						</Parameter>
						<Parameter>
							<Name><![CDATA[newUnit]]></Name>
						</Parameter>
						<Parameter>
							<Name><![CDATA[speed]]></Name>
							<Value Class="CodeUnitValue">
								<Code><![CDATA[10000]]></Code>
								<Unit Class="SpeedUnits"><![CDATA[MPS]]></Unit>
							</Value>
						</Parameter>
						<Parameter>
							<Name><![CDATA[homeLocationType]]></Name>
						</Parameter>
						<Parameter>
							<Name><![CDATA[homeNode]]></Name>
						</Parameter>
						<Parameter>
							<Name><![CDATA[homeNodes]]></Name>
						</Parameter>
						<Parameter>
							<Name><![CDATA[showDefaultAnimationStatic]]></Name>
						</Parameter>
						<Parameter>
							<Name><![CDATA[downtimeSource]]></Name>
						</Parameter>
						<Parameter>
							<Name><![CDATA[maintenanceProfile]]></Name>
						</Parameter>
						<Parameter>
							<Name><![CDATA[downtimeList]]></Name>
						</Parameter>
						<Parameter>
							<Name><![CDATA[enableMaintenance]]></Name>
						</Parameter>
						<Parameter>
							<Name><![CDATA[initialTimeToMaintenance]]></Name>
						</Parameter>
						<Parameter>
							<Name><![CDATA[timeBetweenMaintenances]]></Name>
						</Parameter>
						<Parameter>
							<Name><![CDATA[maintenanceTaskPriority]]></Name>
						</Parameter>
						<Parameter>
							<Name><![CDATA[maintenanceTaskMayPreemptOtherTasks]]></Name>
						</Parameter>
						<Parameter>
							<Name><![CDATA[maintenanceType]]></Name>
						</Parameter>
						<Parameter>
							<Name><![CDATA[maintenanceTime]]></Name>
						</Parameter>
						<Parameter>
							<Name><![CDATA[maintenanceTaskStart]]></Name>
						</Parameter>
						<Parameter>
							<Name><![CDATA[maintenanceUsageState]]></Name>
						</Parameter>
						<Parameter>
							<Name><![CDATA[enableFailuresRepairs]]></Name>
						</Parameter>
						<Parameter>
							<Name><![CDATA[initialTimeToFailure]]></Name>
						</Parameter>
						<Parameter>
							<Name><![CDATA[timeBetweenFailures]]></Name>
						</Parameter>
						<Parameter>
							<Name><![CDATA[countBusyOnlyTimeToFailure]]></Name>
						</Parameter>
						<Parameter>
							<Name><![CDATA[repairType]]></Name>
						</Parameter>
						<Parameter>
							<Name><![CDATA[repairTime]]></Name>
						</Parameter>
						<Parameter>
							<Name><![CDATA[repairTaskStart]]></Name>
						</Parameter>
						<Parameter>
							<Name><![CDATA[repairUsageState]]></Name>
						</Parameter>
						<Parameter>
							<Name><![CDATA[enableBreaks]]></Name>
						</Parameter>
						<Parameter>
							<Name><![CDATA[breaksSchedule]]></Name>
						</Parameter>
						<Parameter>
							<Name><![CDATA[breakTaskPriority]]></Name>
						</Parameter>
						<Parameter>
							<Name><![CDATA[breakTaskMayPreemptOtherTasks]]></Name>
						</Parameter>
						<Parameter>
							<Name><![CDATA[breakTaskPreemptionPolicy]]></Name>
						</Parameter>
						<Parameter>
							<Name><![CDATA[breakUsageState]]></Name>
						</Parameter>
						<Parameter>
							<Name><![CDATA[enableCustomTasks]]></Name>
						</Parameter>
						<Parameter>
							<Name><![CDATA[customTasks]]></Name>
						</Parameter>
						<Parameter>
							<Name><![CDATA[endOfShiftTaskPriority]]></Name>
						</Parameter>
						<Parameter>
							<Name><![CDATA[endOfShiftTaskMayPreemptOtherTasks]]></Name>
						</Parameter>
						<Parameter>
							<Name><![CDATA[endOfShiftTaskPreemptionPolicy]]></Name>
						</Parameter>
						<Parameter>
							<Name><![CDATA[addToCustomPopulation]]></Name>
						</Parameter>
						<Parameter>
							<Name><![CDATA[population]]></Name>
						</Parameter>
						<Parameter>
							<Name><![CDATA[forceStatisticsCollection]]></Name>
						</Parameter>
						<Parameter>
							<Name><![CDATA[onNewUnit]]></Name>
						</Parameter>
						<Parameter>
							<Name><![CDATA[onDestroyUnit]]></Name>
						</Parameter>
						<Parameter>
							<Name><![CDATA[onSeize]]></Name>
						</Parameter>
						<Parameter>
							<Name><![CDATA[onRelease]]></Name>
						</Parameter>
						<Parameter>
							<Name><![CDATA[onWrapUp]]></Name>
						</Parameter>
						<Parameter>
							<Name><![CDATA[onUnitStateChange]]></Name>
						</Parameter>
						<Parameter>
							<Name><![CDATA[onMaintenanceStart]]></Name>
						</Parameter>
						<Parameter>
							<Name><![CDATA[onMaintenanceEnd]]></Name>
						</Parameter>
						<Parameter>
							<Name><![CDATA[onFailure]]></Name>
						</Parameter>
						<Parameter>
							<Name><![CDATA[onRepair]]></Name>
						</Parameter>
						<Parameter>
							<Name><![CDATA[onBreakStart]]></Name>
						</Parameter>
						<Parameter>
							<Name><![CDATA[onBreakEnd]]></Name>
						</Parameter>
						<Parameter>
							<Name><![CDATA[onBreakTerminated]]></Name>
						</Parameter>
					</Parameters>
					<ReplicationFlag>false</ReplicationFlag>
					<Replication Class="CodeValue">
						<Code><![CDATA[100]]></Code>
					</Replication>
					<CollectionType>ARRAY_LIST_BASED</CollectionType>
					<InitialLocationType>AT_ANIMATION_POSITION</InitialLocationType>
					<XCode Class="CodeValue">
						<Code><![CDATA[0]]></Code>
					</XCode>
					<YCode Class="CodeValue">
						<Code><![CDATA[0]]></Code>
					</YCode>
					<ZCode Class="CodeValue">
						<Code><![CDATA[0]]></Code>
					</ZCode>
					<ColumnCode Class="CodeValue">
						<Code><![CDATA[0]]></Code>
					</ColumnCode>
					<RowCode Class="CodeValue">
						<Code><![CDATA[0]]></Code>
					</RowCode>
					<LatitudeCode Class="CodeValue">
						<Code><![CDATA[0]]></Code>
					</LatitudeCode>
					<LongitudeCode Class="CodeValue">
						<Code><![CDATA[0]]></Code>
					</LongitudeCode>
					<LocationNameCode Class="CodeValue">
						<Code><![CDATA[""]]></Code>
					</LocationNameCode>
					<InitializationType>SPECIFIED_NUMBER</InitializationType>
					<InitializationDatabaseTableQuery>
						<TableReference>
						</TableReference>
					</InitializationDatabaseTableQuery>
					<InitializationDatabaseType>ONE_AGENT_PER_DATABASE_RECORD</InitializationDatabaseType>
					<QuantityColumn>
					</QuantityColumn>
				</EmbeddedObject>
				<EmbeddedObject>
					<Id>1597022504520</Id>
					<Name><![CDATA[OperatorsTest]]></Name>
					<X>690</X><Y>830</Y>
					<Label><X>-30</X><Y>-20</Y></Label>
					<PublicFlag>false</PublicFlag>
					<PresentationFlag>true</PresentationFlag>
					<ShowLabel>true</ShowLabel>
					<ActiveObjectClass>
						<PackageName><![CDATA[com.anylogic.libraries.processmodeling]]></PackageName>
						<ClassName><![CDATA[ResourcePool]]></ClassName>
					</ActiveObjectClass>
					<GenericParameterSubstitute>
						<GenericParameterSubstituteReference>
							<PackageName><![CDATA[com.anylogic.libraries.processmodeling]]></PackageName>
							<ClassName><![CDATA[ResourcePool]]></ClassName>
							<ItemName><![CDATA[1412336243135]]></ItemName>
						</GenericParameterSubstituteReference>
					</GenericParameterSubstitute>
					<Parameters>
						<Parameter>
							<Name><![CDATA[type]]></Name>
						</Parameter>
						<Parameter>
							<Name><![CDATA[capacityDefinitionType]]></Name>
						</Parameter>
						<Parameter>
							<Name><![CDATA[capacity]]></Name>
							<Value Class="CodeValue">
								<Code><![CDATA[countOpTest]]></Code>
							</Value>
						</Parameter>
						<Parameter>
							<Name><![CDATA[capacityBasedOnAttractors]]></Name>
						</Parameter>
						<Parameter>
							<Name><![CDATA[capacitySchedule]]></Name>
						</Parameter>
						<Parameter>
							<Name><![CDATA[capacityScheduleOnOff]]></Name>
						</Parameter>
						<Parameter>
							<Name><![CDATA[capacityOnValue]]></Name>
						</Parameter>
						<Parameter>
							<Name><![CDATA[shiftGroupSchedules]]></Name>
						</Parameter>
						<Parameter>
							<Name><![CDATA[shiftGroupSizes]]></Name>
						</Parameter>
						<Parameter>
							<Name><![CDATA[shiftGroupsPlan]]></Name>
						</Parameter>
						<Parameter>
							<Name><![CDATA[destroyExcessUnits]]></Name>
						</Parameter>
						<Parameter>
							<Name><![CDATA[newUnit]]></Name>
						</Parameter>
						<Parameter>
							<Name><![CDATA[speed]]></Name>
							<Value Class="CodeUnitValue">
								<Code><![CDATA[10000]]></Code>
								<Unit Class="SpeedUnits"><![CDATA[MPS]]></Unit>
							</Value>
						</Parameter>
						<Parameter>
							<Name><![CDATA[homeLocationType]]></Name>
						</Parameter>
						<Parameter>
							<Name><![CDATA[homeNode]]></Name>
						</Parameter>
						<Parameter>
							<Name><![CDATA[homeNodes]]></Name>
						</Parameter>
						<Parameter>
							<Name><![CDATA[showDefaultAnimationStatic]]></Name>
						</Parameter>
						<Parameter>
							<Name><![CDATA[downtimeSource]]></Name>
						</Parameter>
						<Parameter>
							<Name><![CDATA[maintenanceProfile]]></Name>
						</Parameter>
						<Parameter>
							<Name><![CDATA[downtimeList]]></Name>
						</Parameter>
						<Parameter>
							<Name><![CDATA[enableMaintenance]]></Name>
						</Parameter>
						<Parameter>
							<Name><![CDATA[initialTimeToMaintenance]]></Name>
						</Parameter>
						<Parameter>
							<Name><![CDATA[timeBetweenMaintenances]]></Name>
						</Parameter>
						<Parameter>
							<Name><![CDATA[maintenanceTaskPriority]]></Name>
						</Parameter>
						<Parameter>
							<Name><![CDATA[maintenanceTaskMayPreemptOtherTasks]]></Name>
						</Parameter>
						<Parameter>
							<Name><![CDATA[maintenanceType]]></Name>
						</Parameter>
						<Parameter>
							<Name><![CDATA[maintenanceTime]]></Name>
						</Parameter>
						<Parameter>
							<Name><![CDATA[maintenanceTaskStart]]></Name>
						</Parameter>
						<Parameter>
							<Name><![CDATA[maintenanceUsageState]]></Name>
						</Parameter>
						<Parameter>
							<Name><![CDATA[enableFailuresRepairs]]></Name>
						</Parameter>
						<Parameter>
							<Name><![CDATA[initialTimeToFailure]]></Name>
						</Parameter>
						<Parameter>
							<Name><![CDATA[timeBetweenFailures]]></Name>
						</Parameter>
						<Parameter>
							<Name><![CDATA[countBusyOnlyTimeToFailure]]></Name>
						</Parameter>
						<Parameter>
							<Name><![CDATA[repairType]]></Name>
						</Parameter>
						<Parameter>
							<Name><![CDATA[repairTime]]></Name>
						</Parameter>
						<Parameter>
							<Name><![CDATA[repairTaskStart]]></Name>
						</Parameter>
						<Parameter>
							<Name><![CDATA[repairUsageState]]></Name>
						</Parameter>
						<Parameter>
							<Name><![CDATA[enableBreaks]]></Name>
						</Parameter>
						<Parameter>
							<Name><![CDATA[breaksSchedule]]></Name>
						</Parameter>
						<Parameter>
							<Name><![CDATA[breakTaskPriority]]></Name>
						</Parameter>
						<Parameter>
							<Name><![CDATA[breakTaskMayPreemptOtherTasks]]></Name>
						</Parameter>
						<Parameter>
							<Name><![CDATA[breakTaskPreemptionPolicy]]></Name>
						</Parameter>
						<Parameter>
							<Name><![CDATA[breakUsageState]]></Name>
						</Parameter>
						<Parameter>
							<Name><![CDATA[enableCustomTasks]]></Name>
						</Parameter>
						<Parameter>
							<Name><![CDATA[customTasks]]></Name>
						</Parameter>
						<Parameter>
							<Name><![CDATA[endOfShiftTaskPriority]]></Name>
						</Parameter>
						<Parameter>
							<Name><![CDATA[endOfShiftTaskMayPreemptOtherTasks]]></Name>
						</Parameter>
						<Parameter>
							<Name><![CDATA[endOfShiftTaskPreemptionPolicy]]></Name>
						</Parameter>
						<Parameter>
							<Name><![CDATA[addToCustomPopulation]]></Name>
						</Parameter>
						<Parameter>
							<Name><![CDATA[population]]></Name>
						</Parameter>
						<Parameter>
							<Name><![CDATA[forceStatisticsCollection]]></Name>
						</Parameter>
						<Parameter>
							<Name><![CDATA[onNewUnit]]></Name>
						</Parameter>
						<Parameter>
							<Name><![CDATA[onDestroyUnit]]></Name>
						</Parameter>
						<Parameter>
							<Name><![CDATA[onSeize]]></Name>
						</Parameter>
						<Parameter>
							<Name><![CDATA[onRelease]]></Name>
						</Parameter>
						<Parameter>
							<Name><![CDATA[onWrapUp]]></Name>
						</Parameter>
						<Parameter>
							<Name><![CDATA[onUnitStateChange]]></Name>
						</Parameter>
						<Parameter>
							<Name><![CDATA[onMaintenanceStart]]></Name>
						</Parameter>
						<Parameter>
							<Name><![CDATA[onMaintenanceEnd]]></Name>
						</Parameter>
						<Parameter>
							<Name><![CDATA[onFailure]]></Name>
						</Parameter>
						<Parameter>
							<Name><![CDATA[onRepair]]></Name>
						</Parameter>
						<Parameter>
							<Name><![CDATA[onBreakStart]]></Name>
						</Parameter>
						<Parameter>
							<Name><![CDATA[onBreakEnd]]></Name>
						</Parameter>
						<Parameter>
							<Name><![CDATA[onBreakTerminated]]></Name>
						</Parameter>
					</Parameters>
					<ReplicationFlag>false</ReplicationFlag>
					<Replication Class="CodeValue">
						<Code><![CDATA[100]]></Code>
					</Replication>
					<CollectionType>ARRAY_LIST_BASED</CollectionType>
					<InitialLocationType>AT_ANIMATION_POSITION</InitialLocationType>
					<XCode Class="CodeValue">
						<Code><![CDATA[0]]></Code>
					</XCode>
					<YCode Class="CodeValue">
						<Code><![CDATA[0]]></Code>
					</YCode>
					<ZCode Class="CodeValue">
						<Code><![CDATA[0]]></Code>
					</ZCode>
					<ColumnCode Class="CodeValue">
						<Code><![CDATA[0]]></Code>
					</ColumnCode>
					<RowCode Class="CodeValue">
						<Code><![CDATA[0]]></Code>
					</RowCode>
					<LatitudeCode Class="CodeValue">
						<Code><![CDATA[0]]></Code>
					</LatitudeCode>
					<LongitudeCode Class="CodeValue">
						<Code><![CDATA[0]]></Code>
					</LongitudeCode>
					<LocationNameCode Class="CodeValue">
						<Code><![CDATA[""]]></Code>
					</LocationNameCode>
					<InitializationType>SPECIFIED_NUMBER</InitializationType>
					<InitializationDatabaseTableQuery>
						<TableReference>
						</TableReference>
					</InitializationDatabaseTableQuery>
					<InitializationDatabaseType>ONE_AGENT_PER_DATABASE_RECORD</InitializationDatabaseType>
					<QuantityColumn>
					</QuantityColumn>
				</EmbeddedObject>
				<EmbeddedObject>
					<Id>1597022530751</Id>
					<Name><![CDATA[EquipmentTest]]></Name>
					<X>1170</X><Y>830</Y>
					<Label><X>-30</X><Y>-20</Y></Label>
					<PublicFlag>false</PublicFlag>
					<PresentationFlag>true</PresentationFlag>
					<ShowLabel>true</ShowLabel>
					<ActiveObjectClass>
						<PackageName><![CDATA[com.anylogic.libraries.processmodeling]]></PackageName>
						<ClassName><![CDATA[ResourcePool]]></ClassName>
					</ActiveObjectClass>
					<GenericParameterSubstitute>
						<GenericParameterSubstituteReference>
							<PackageName><![CDATA[com.anylogic.libraries.processmodeling]]></PackageName>
							<ClassName><![CDATA[ResourcePool]]></ClassName>
							<ItemName><![CDATA[1412336243135]]></ItemName>
						</GenericParameterSubstituteReference>
					</GenericParameterSubstitute>
					<Parameters>
						<Parameter>
							<Name><![CDATA[type]]></Name>
						</Parameter>
						<Parameter>
							<Name><![CDATA[capacityDefinitionType]]></Name>
						</Parameter>
						<Parameter>
							<Name><![CDATA[capacity]]></Name>
							<Value Class="CodeValue">
								<Code><![CDATA[countEqTest]]></Code>
							</Value>
						</Parameter>
						<Parameter>
							<Name><![CDATA[capacityBasedOnAttractors]]></Name>
						</Parameter>
						<Parameter>
							<Name><![CDATA[capacitySchedule]]></Name>
						</Parameter>
						<Parameter>
							<Name><![CDATA[capacityScheduleOnOff]]></Name>
						</Parameter>
						<Parameter>
							<Name><![CDATA[capacityOnValue]]></Name>
						</Parameter>
						<Parameter>
							<Name><![CDATA[shiftGroupSchedules]]></Name>
						</Parameter>
						<Parameter>
							<Name><![CDATA[shiftGroupSizes]]></Name>
						</Parameter>
						<Parameter>
							<Name><![CDATA[shiftGroupsPlan]]></Name>
						</Parameter>
						<Parameter>
							<Name><![CDATA[destroyExcessUnits]]></Name>
						</Parameter>
						<Parameter>
							<Name><![CDATA[newUnit]]></Name>
						</Parameter>
						<Parameter>
							<Name><![CDATA[speed]]></Name>
							<Value Class="CodeUnitValue">
								<Code><![CDATA[10000]]></Code>
								<Unit Class="SpeedUnits"><![CDATA[MPS]]></Unit>
							</Value>
						</Parameter>
						<Parameter>
							<Name><![CDATA[homeLocationType]]></Name>
						</Parameter>
						<Parameter>
							<Name><![CDATA[homeNode]]></Name>
						</Parameter>
						<Parameter>
							<Name><![CDATA[homeNodes]]></Name>
						</Parameter>
						<Parameter>
							<Name><![CDATA[showDefaultAnimationStatic]]></Name>
						</Parameter>
						<Parameter>
							<Name><![CDATA[downtimeSource]]></Name>
						</Parameter>
						<Parameter>
							<Name><![CDATA[maintenanceProfile]]></Name>
						</Parameter>
						<Parameter>
							<Name><![CDATA[downtimeList]]></Name>
						</Parameter>
						<Parameter>
							<Name><![CDATA[enableMaintenance]]></Name>
						</Parameter>
						<Parameter>
							<Name><![CDATA[initialTimeToMaintenance]]></Name>
						</Parameter>
						<Parameter>
							<Name><![CDATA[timeBetweenMaintenances]]></Name>
						</Parameter>
						<Parameter>
							<Name><![CDATA[maintenanceTaskPriority]]></Name>
						</Parameter>
						<Parameter>
							<Name><![CDATA[maintenanceTaskMayPreemptOtherTasks]]></Name>
						</Parameter>
						<Parameter>
							<Name><![CDATA[maintenanceType]]></Name>
						</Parameter>
						<Parameter>
							<Name><![CDATA[maintenanceTime]]></Name>
						</Parameter>
						<Parameter>
							<Name><![CDATA[maintenanceTaskStart]]></Name>
						</Parameter>
						<Parameter>
							<Name><![CDATA[maintenanceUsageState]]></Name>
						</Parameter>
						<Parameter>
							<Name><![CDATA[enableFailuresRepairs]]></Name>
						</Parameter>
						<Parameter>
							<Name><![CDATA[initialTimeToFailure]]></Name>
						</Parameter>
						<Parameter>
							<Name><![CDATA[timeBetweenFailures]]></Name>
						</Parameter>
						<Parameter>
							<Name><![CDATA[countBusyOnlyTimeToFailure]]></Name>
						</Parameter>
						<Parameter>
							<Name><![CDATA[repairType]]></Name>
						</Parameter>
						<Parameter>
							<Name><![CDATA[repairTime]]></Name>
						</Parameter>
						<Parameter>
							<Name><![CDATA[repairTaskStart]]></Name>
						</Parameter>
						<Parameter>
							<Name><![CDATA[repairUsageState]]></Name>
						</Parameter>
						<Parameter>
							<Name><![CDATA[enableBreaks]]></Name>
						</Parameter>
						<Parameter>
							<Name><![CDATA[breaksSchedule]]></Name>
						</Parameter>
						<Parameter>
							<Name><![CDATA[breakTaskPriority]]></Name>
						</Parameter>
						<Parameter>
							<Name><![CDATA[breakTaskMayPreemptOtherTasks]]></Name>
						</Parameter>
						<Parameter>
							<Name><![CDATA[breakTaskPreemptionPolicy]]></Name>
						</Parameter>
						<Parameter>
							<Name><![CDATA[breakUsageState]]></Name>
						</Parameter>
						<Parameter>
							<Name><![CDATA[enableCustomTasks]]></Name>
						</Parameter>
						<Parameter>
							<Name><![CDATA[customTasks]]></Name>
						</Parameter>
						<Parameter>
							<Name><![CDATA[endOfShiftTaskPriority]]></Name>
						</Parameter>
						<Parameter>
							<Name><![CDATA[endOfShiftTaskMayPreemptOtherTasks]]></Name>
						</Parameter>
						<Parameter>
							<Name><![CDATA[endOfShiftTaskPreemptionPolicy]]></Name>
						</Parameter>
						<Parameter>
							<Name><![CDATA[addToCustomPopulation]]></Name>
						</Parameter>
						<Parameter>
							<Name><![CDATA[population]]></Name>
						</Parameter>
						<Parameter>
							<Name><![CDATA[forceStatisticsCollection]]></Name>
						</Parameter>
						<Parameter>
							<Name><![CDATA[onNewUnit]]></Name>
						</Parameter>
						<Parameter>
							<Name><![CDATA[onDestroyUnit]]></Name>
						</Parameter>
						<Parameter>
							<Name><![CDATA[onSeize]]></Name>
						</Parameter>
						<Parameter>
							<Name><![CDATA[onRelease]]></Name>
						</Parameter>
						<Parameter>
							<Name><![CDATA[onWrapUp]]></Name>
						</Parameter>
						<Parameter>
							<Name><![CDATA[onUnitStateChange]]></Name>
						</Parameter>
						<Parameter>
							<Name><![CDATA[onMaintenanceStart]]></Name>
						</Parameter>
						<Parameter>
							<Name><![CDATA[onMaintenanceEnd]]></Name>
						</Parameter>
						<Parameter>
							<Name><![CDATA[onFailure]]></Name>
						</Parameter>
						<Parameter>
							<Name><![CDATA[onRepair]]></Name>
						</Parameter>
						<Parameter>
							<Name><![CDATA[onBreakStart]]></Name>
						</Parameter>
						<Parameter>
							<Name><![CDATA[onBreakEnd]]></Name>
						</Parameter>
						<Parameter>
							<Name><![CDATA[onBreakTerminated]]></Name>
						</Parameter>
					</Parameters>
					<ReplicationFlag>false</ReplicationFlag>
					<Replication Class="CodeValue">
						<Code><![CDATA[100]]></Code>
					</Replication>
					<CollectionType>ARRAY_LIST_BASED</CollectionType>
					<InitialLocationType>AT_ANIMATION_POSITION</InitialLocationType>
					<XCode Class="CodeValue">
						<Code><![CDATA[0]]></Code>
					</XCode>
					<YCode Class="CodeValue">
						<Code><![CDATA[0]]></Code>
					</YCode>
					<ZCode Class="CodeValue">
						<Code><![CDATA[0]]></Code>
					</ZCode>
					<ColumnCode Class="CodeValue">
						<Code><![CDATA[0]]></Code>
					</ColumnCode>
					<RowCode Class="CodeValue">
						<Code><![CDATA[0]]></Code>
					</RowCode>
					<LatitudeCode Class="CodeValue">
						<Code><![CDATA[0]]></Code>
					</LatitudeCode>
					<LongitudeCode Class="CodeValue">
						<Code><![CDATA[0]]></Code>
					</LongitudeCode>
					<LocationNameCode Class="CodeValue">
						<Code><![CDATA[""]]></Code>
					</LocationNameCode>
					<InitializationType>SPECIFIED_NUMBER</InitializationType>
					<InitializationDatabaseTableQuery>
						<TableReference>
						</TableReference>
					</InitializationDatabaseTableQuery>
					<InitializationDatabaseType>ONE_AGENT_PER_DATABASE_RECORD</InitializationDatabaseType>
					<QuantityColumn>
					</QuantityColumn>
				</EmbeddedObject>
				<EmbeddedObject>
					<Id>1597022601408</Id>
					<Name><![CDATA[assignOpTest]]></Name>
					<X>60</X><Y>680</Y>
					<Label><X>-5</X><Y>-15</Y></Label>
					<PublicFlag>false</PublicFlag>
					<PresentationFlag>true</PresentationFlag>
					<ShowLabel>true</ShowLabel>
					<ActiveObjectClass>
						<PackageName><![CDATA[com.anylogic.libraries.processmodeling]]></PackageName>
						<ClassName><![CDATA[Seize]]></ClassName>
					</ActiveObjectClass>
					<GenericParameterSubstitute>
						<GenericParameterSubstituteReference>
							<PackageName><![CDATA[com.anylogic.libraries.processmodeling]]></PackageName>
							<ClassName><![CDATA[Seize]]></ClassName>
							<ItemName><![CDATA[1412336243147]]></ItemName>
						</GenericParameterSubstituteReference>
					</GenericParameterSubstitute>
					<Parameters>
						<Parameter>
							<Name><![CDATA[seizeFromOnePool]]></Name>
						</Parameter>
						<Parameter>
							<Name><![CDATA[resourceSets]]></Name>
							<Value Class="CodeValue">
								<Code><![CDATA[{ 
  { OperatorsTest }
}]]></Code>
							</Value>
						</Parameter>
						<Parameter>
							<Name><![CDATA[resourcePool]]></Name>
						</Parameter>
						<Parameter>
							<Name><![CDATA[resourceQuantity]]></Name>
						</Parameter>
						<Parameter>
							<Name><![CDATA[seizePolicy]]></Name>
						</Parameter>
						<Parameter>
							<Name><![CDATA[capacity]]></Name>
						</Parameter>
						<Parameter>
							<Name><![CDATA[maximumCapacity]]></Name>
						</Parameter>
						<Parameter>
							<Name><![CDATA[sendResources]]></Name>
						</Parameter>
						<Parameter>
							<Name><![CDATA[destinationType]]></Name>
						</Parameter>
						<Parameter>
							<Name><![CDATA[destinationNode]]></Name>
						</Parameter>
						<Parameter>
							<Name><![CDATA[destinationAttractor]]></Name>
						</Parameter>
						<Parameter>
							<Name><![CDATA[destinationResource]]></Name>
						</Parameter>
						<Parameter>
							<Name><![CDATA[destinationX]]></Name>
						</Parameter>
						<Parameter>
							<Name><![CDATA[destinationY]]></Name>
						</Parameter>
						<Parameter>
							<Name><![CDATA[destinationZ]]></Name>
						</Parameter>
						<Parameter>
							<Name><![CDATA[attachResources]]></Name>
						</Parameter>
						<Parameter>
							<Name><![CDATA[entityLocationQueue]]></Name>
						</Parameter>
						<Parameter>
							<Name><![CDATA[priority]]></Name>
						</Parameter>
						<Parameter>
							<Name><![CDATA[taskMayPreemptOtherTasks]]></Name>
						</Parameter>
						<Parameter>
							<Name><![CDATA[taskPreemptionPolicy]]></Name>
						</Parameter>
						<Parameter>
							<Name><![CDATA[terminatedTaskProcessing]]></Name>
						</Parameter>
						<Parameter>
							<Name><![CDATA[terminatedTasksEnter]]></Name>
						</Parameter>
						<Parameter>
							<Name><![CDATA[suspendResumeEntities]]></Name>
						</Parameter>
						<Parameter>
							<Name><![CDATA[customizeResourceChoice]]></Name>
						</Parameter>
						<Parameter>
							<Name><![CDATA[resourceChoiceCondition]]></Name>
						</Parameter>
						<Parameter>
							<Name><![CDATA[resourceSelectionMode]]></Name>
						</Parameter>
						<Parameter>
							<Name><![CDATA[resourceRating]]></Name>
						</Parameter>
						<Parameter>
							<Name><![CDATA[resourceComparison]]></Name>
						</Parameter>
						<Parameter>
							<Name><![CDATA[taskStartBlocksAreConnected]]></Name>
						</Parameter>
						<Parameter>
							<Name><![CDATA[taskStartBlocks]]></Name>
						</Parameter>
						<Parameter>
							<Name><![CDATA[enableTimeout]]></Name>
						</Parameter>
						<Parameter>
							<Name><![CDATA[timeout]]></Name>
						</Parameter>
						<Parameter>
							<Name><![CDATA[enablePreemption]]></Name>
						</Parameter>
						<Parameter>
							<Name><![CDATA[canceledUnitsBehavior]]></Name>
						</Parameter>
						<Parameter>
							<Name><![CDATA[canceledUnitsRelease]]></Name>
						</Parameter>
						<Parameter>
							<Name><![CDATA[pushProtocol]]></Name>
						</Parameter>
						<Parameter>
							<Name><![CDATA[restoreEntityLocationOnExit]]></Name>
						</Parameter>
						<Parameter>
							<Name><![CDATA[forceStatisticsCollection]]></Name>
						</Parameter>
						<Parameter>
							<Name><![CDATA[onEnter]]></Name>
						</Parameter>
						<Parameter>
							<Name><![CDATA[onExitTimeout]]></Name>
						</Parameter>
						<Parameter>
							<Name><![CDATA[onExitPreempted]]></Name>
						</Parameter>
						<Parameter>
							<Name><![CDATA[onSeizeUnit]]></Name>
						</Parameter>
						<Parameter>
							<Name><![CDATA[onPrepareUnit]]></Name>
						</Parameter>
						<Parameter>
							<Name><![CDATA[onExit]]></Name>
						</Parameter>
						<Parameter>
							<Name><![CDATA[onRemove]]></Name>
						</Parameter>
						<Parameter>
							<Name><![CDATA[onTaskTerminated]]></Name>
						</Parameter>
						<Parameter>
							<Name><![CDATA[comparison]]></Name>
						</Parameter>
						<Parameter>
							<Name><![CDATA[onTaskSuspended]]></Name>
						</Parameter>
						<Parameter>
							<Name><![CDATA[onTaskResumed]]></Name>
						</Parameter>
						<Parameter>
							<Name><![CDATA[onUnitFinishedWrapUp]]></Name>
						</Parameter>
					</Parameters>
					<ReplicationFlag>false</ReplicationFlag>
					<Replication Class="CodeValue">
						<Code><![CDATA[100]]></Code>
					</Replication>
					<CollectionType>ARRAY_LIST_BASED</CollectionType>
					<InitialLocationType>AT_ANIMATION_POSITION</InitialLocationType>
					<XCode Class="CodeValue">
						<Code><![CDATA[0]]></Code>
					</XCode>
					<YCode Class="CodeValue">
						<Code><![CDATA[0]]></Code>
					</YCode>
					<ZCode Class="CodeValue">
						<Code><![CDATA[0]]></Code>
					</ZCode>
					<ColumnCode Class="CodeValue">
						<Code><![CDATA[0]]></Code>
					</ColumnCode>
					<RowCode Class="CodeValue">
						<Code><![CDATA[0]]></Code>
					</RowCode>
					<LatitudeCode Class="CodeValue">
						<Code><![CDATA[0]]></Code>
					</LatitudeCode>
					<LongitudeCode Class="CodeValue">
						<Code><![CDATA[0]]></Code>
					</LongitudeCode>
					<LocationNameCode Class="CodeValue">
						<Code><![CDATA[""]]></Code>
					</LocationNameCode>
					<InitializationType>SPECIFIED_NUMBER</InitializationType>
					<InitializationDatabaseTableQuery>
						<TableReference>
						</TableReference>
					</InitializationDatabaseTableQuery>
					<InitializationDatabaseType>ONE_AGENT_PER_DATABASE_RECORD</InitializationDatabaseType>
					<QuantityColumn>
					</QuantityColumn>
				</EmbeddedObject>
				<EmbeddedObject>
					<Id>1597022641679</Id>
					<Name><![CDATA[delayTrans6]]></Name>
					<X>180</X><Y>680</Y>
					<Label><X>-5</X><Y>-15</Y></Label>
					<PublicFlag>false</PublicFlag>
					<PresentationFlag>true</PresentationFlag>
					<ShowLabel>true</ShowLabel>
					<ActiveObjectClass>
						<PackageName><![CDATA[com.anylogic.libraries.processmodeling]]></PackageName>
						<ClassName><![CDATA[Delay]]></ClassName>
					</ActiveObjectClass>
					<GenericParameterSubstitute>
						<GenericParameterSubstituteReference>
							<PackageName><![CDATA[com.anylogic.libraries.processmodeling]]></PackageName>
							<ClassName><![CDATA[Delay]]></ClassName>
							<ItemName><![CDATA[1412336242930]]></ItemName>
						</GenericParameterSubstituteReference>
					</GenericParameterSubstitute>
					<Parameters>
						<Parameter>
							<Name><![CDATA[type]]></Name>
						</Parameter>
						<Parameter>
							<Name><![CDATA[delayTime]]></Name>
							<Value Class="CodeUnitValue">
								<Code><![CDATA[triangular( 48, 60, 72 )]]></Code>
								<Unit Class="TimeUnits"><![CDATA[SECOND]]></Unit>
							</Value>
						</Parameter>
						<Parameter>
							<Name><![CDATA[capacity]]></Name>
						</Parameter>
						<Parameter>
							<Name><![CDATA[maximumCapacity]]></Name>
						</Parameter>
						<Parameter>
							<Name><![CDATA[entityLocation]]></Name>
						</Parameter>
						<Parameter>
							<Name><![CDATA[pushProtocol]]></Name>
						</Parameter>
						<Parameter>
							<Name><![CDATA[restoreEntityLocationOnExit]]></Name>
						</Parameter>
						<Parameter>
							<Name><![CDATA[forceStatisticsCollection]]></Name>
						</Parameter>
						<Parameter>
							<Name><![CDATA[onEnter]]></Name>
						</Parameter>
						<Parameter>
							<Name><![CDATA[onAtExit]]></Name>
						</Parameter>
						<Parameter>
							<Name><![CDATA[onExit]]></Name>
						</Parameter>
						<Parameter>
							<Name><![CDATA[onRemove]]></Name>
						</Parameter>
					</Parameters>
					<ReplicationFlag>false</ReplicationFlag>
					<Replication Class="CodeValue">
						<Code><![CDATA[100]]></Code>
					</Replication>
					<CollectionType>ARRAY_LIST_BASED</CollectionType>
					<InitialLocationType>AT_ANIMATION_POSITION</InitialLocationType>
					<XCode Class="CodeValue">
						<Code><![CDATA[0]]></Code>
					</XCode>
					<YCode Class="CodeValue">
						<Code><![CDATA[0]]></Code>
					</YCode>
					<ZCode Class="CodeValue">
						<Code><![CDATA[0]]></Code>
					</ZCode>
					<ColumnCode Class="CodeValue">
						<Code><![CDATA[0]]></Code>
					</ColumnCode>
					<RowCode Class="CodeValue">
						<Code><![CDATA[0]]></Code>
					</RowCode>
					<LatitudeCode Class="CodeValue">
						<Code><![CDATA[0]]></Code>
					</LatitudeCode>
					<LongitudeCode Class="CodeValue">
						<Code><![CDATA[0]]></Code>
					</LongitudeCode>
					<LocationNameCode Class="CodeValue">
						<Code><![CDATA[""]]></Code>
					</LocationNameCode>
					<InitializationType>SPECIFIED_NUMBER</InitializationType>
					<InitializationDatabaseTableQuery>
						<TableReference>
						</TableReference>
					</InitializationDatabaseTableQuery>
					<InitializationDatabaseType>ONE_AGENT_PER_DATABASE_RECORD</InitializationDatabaseType>
					<QuantityColumn>
					</QuantityColumn>
				</EmbeddedObject>
				<EmbeddedObject>
					<Id>1597022678366</Id>
					<Name><![CDATA[releaseOpTest]]></Name>
					<X>880</X><Y>680</Y>
					<Label><X>-10</X><Y>-15</Y></Label>
					<PublicFlag>false</PublicFlag>
					<PresentationFlag>true</PresentationFlag>
					<ShowLabel>true</ShowLabel>
					<ActiveObjectClass>
						<PackageName><![CDATA[com.anylogic.libraries.processmodeling]]></PackageName>
						<ClassName><![CDATA[Release]]></ClassName>
					</ActiveObjectClass>
					<GenericParameterSubstitute>
						<GenericParameterSubstituteReference>
							<PackageName><![CDATA[com.anylogic.libraries.processmodeling]]></PackageName>
							<ClassName><![CDATA[Release]]></ClassName>
							<ItemName><![CDATA[1412336243154]]></ItemName>
						</GenericParameterSubstituteReference>
					</GenericParameterSubstitute>
					<Parameters>
						<Parameter>
							<Name><![CDATA[releaseMode]]></Name>
							<Value Class="CodeValue">
								<Code><![CDATA[self.SPECIFIED_QUANTITY]]></Code>
							</Value>
						</Parameter>
						<Parameter>
							<Name><![CDATA[resourcePool]]></Name>
							<Value Class="CodeValue">
								<Code><![CDATA[OperatorsTest]]></Code>
							</Value>
						</Parameter>
						<Parameter>
							<Name><![CDATA[quantity]]></Name>
						</Parameter>
						<Parameter>
							<Name><![CDATA[resources]]></Name>
						</Parameter>
						<Parameter>
							<Name><![CDATA[seizeBlocks]]></Name>
						</Parameter>
						<Parameter>
							<Name><![CDATA[movingGoHome]]></Name>
						</Parameter>
						<Parameter>
							<Name><![CDATA[wrapUpTaskPolicyType]]></Name>
						</Parameter>
						<Parameter>
							<Name><![CDATA[wrapUpTaskPriority]]></Name>
						</Parameter>
						<Parameter>
							<Name><![CDATA[wrapUpTaskPreemptionPolicy]]></Name>
						</Parameter>
						<Parameter>
							<Name><![CDATA[wrapUpUsageState]]></Name>
						</Parameter>
						<Parameter>
							<Name><![CDATA[onEnter]]></Name>
						</Parameter>
						<Parameter>
							<Name><![CDATA[onReleaseUnit]]></Name>
						</Parameter>
						<Parameter>
							<Name><![CDATA[onExit]]></Name>
						</Parameter>
						<Parameter>
							<Name><![CDATA[onWrapUpTerminated]]></Name>
						</Parameter>
					</Parameters>
					<ReplicationFlag>false</ReplicationFlag>
					<Replication Class="CodeValue">
						<Code><![CDATA[100]]></Code>
					</Replication>
					<CollectionType>ARRAY_LIST_BASED</CollectionType>
					<InitialLocationType>AT_ANIMATION_POSITION</InitialLocationType>
					<XCode Class="CodeValue">
						<Code><![CDATA[0]]></Code>
					</XCode>
					<YCode Class="CodeValue">
						<Code><![CDATA[0]]></Code>
					</YCode>
					<ZCode Class="CodeValue">
						<Code><![CDATA[0]]></Code>
					</ZCode>
					<ColumnCode Class="CodeValue">
						<Code><![CDATA[0]]></Code>
					</ColumnCode>
					<RowCode Class="CodeValue">
						<Code><![CDATA[0]]></Code>
					</RowCode>
					<LatitudeCode Class="CodeValue">
						<Code><![CDATA[0]]></Code>
					</LatitudeCode>
					<LongitudeCode Class="CodeValue">
						<Code><![CDATA[0]]></Code>
					</LongitudeCode>
					<LocationNameCode Class="CodeValue">
						<Code><![CDATA[""]]></Code>
					</LocationNameCode>
					<InitializationType>SPECIFIED_NUMBER</InitializationType>
					<InitializationDatabaseTableQuery>
						<TableReference>
						</TableReference>
					</InitializationDatabaseTableQuery>
					<InitializationDatabaseType>ONE_AGENT_PER_DATABASE_RECORD</InitializationDatabaseType>
					<QuantityColumn>
					</QuantityColumn>
				</EmbeddedObject>
				<EmbeddedObject>
					<Id>1597022707088</Id>
					<Name><![CDATA[delayResults]]></Name>
					<X>600</X><Y>680</Y>
					<Label><X>-5</X><Y>-15</Y></Label>
					<PublicFlag>false</PublicFlag>
					<PresentationFlag>true</PresentationFlag>
					<ShowLabel>true</ShowLabel>
					<ActiveObjectClass>
						<PackageName><![CDATA[com.anylogic.libraries.processmodeling]]></PackageName>
						<ClassName><![CDATA[Delay]]></ClassName>
					</ActiveObjectClass>
					<GenericParameterSubstitute>
						<GenericParameterSubstituteReference>
							<PackageName><![CDATA[com.anylogic.libraries.processmodeling]]></PackageName>
							<ClassName><![CDATA[Delay]]></ClassName>
							<ItemName><![CDATA[1412336242930]]></ItemName>
						</GenericParameterSubstituteReference>
					</GenericParameterSubstitute>
					<Parameters>
						<Parameter>
							<Name><![CDATA[type]]></Name>
						</Parameter>
						<Parameter>
							<Name><![CDATA[delayTime]]></Name>
							<Value Class="CodeUnitValue">
								<Code><![CDATA[triangular( 240, 300, 360 )]]></Code>
								<Unit Class="TimeUnits"><![CDATA[SECOND]]></Unit>
							</Value>
						</Parameter>
						<Parameter>
							<Name><![CDATA[capacity]]></Name>
						</Parameter>
						<Parameter>
							<Name><![CDATA[maximumCapacity]]></Name>
						</Parameter>
						<Parameter>
							<Name><![CDATA[entityLocation]]></Name>
						</Parameter>
						<Parameter>
							<Name><![CDATA[pushProtocol]]></Name>
						</Parameter>
						<Parameter>
							<Name><![CDATA[restoreEntityLocationOnExit]]></Name>
						</Parameter>
						<Parameter>
							<Name><![CDATA[forceStatisticsCollection]]></Name>
						</Parameter>
						<Parameter>
							<Name><![CDATA[onEnter]]></Name>
						</Parameter>
						<Parameter>
							<Name><![CDATA[onAtExit]]></Name>
						</Parameter>
						<Parameter>
							<Name><![CDATA[onExit]]></Name>
						</Parameter>
						<Parameter>
							<Name><![CDATA[onRemove]]></Name>
						</Parameter>
					</Parameters>
					<ReplicationFlag>false</ReplicationFlag>
					<Replication Class="CodeValue">
						<Code><![CDATA[100]]></Code>
					</Replication>
					<CollectionType>ARRAY_LIST_BASED</CollectionType>
					<InitialLocationType>AT_ANIMATION_POSITION</InitialLocationType>
					<XCode Class="CodeValue">
						<Code><![CDATA[0]]></Code>
					</XCode>
					<YCode Class="CodeValue">
						<Code><![CDATA[0]]></Code>
					</YCode>
					<ZCode Class="CodeValue">
						<Code><![CDATA[0]]></Code>
					</ZCode>
					<ColumnCode Class="CodeValue">
						<Code><![CDATA[0]]></Code>
					</ColumnCode>
					<RowCode Class="CodeValue">
						<Code><![CDATA[0]]></Code>
					</RowCode>
					<LatitudeCode Class="CodeValue">
						<Code><![CDATA[0]]></Code>
					</LatitudeCode>
					<LongitudeCode Class="CodeValue">
						<Code><![CDATA[0]]></Code>
					</LongitudeCode>
					<LocationNameCode Class="CodeValue">
						<Code><![CDATA[""]]></Code>
					</LocationNameCode>
					<InitializationType>SPECIFIED_NUMBER</InitializationType>
					<InitializationDatabaseTableQuery>
						<TableReference>
						</TableReference>
					</InitializationDatabaseTableQuery>
					<InitializationDatabaseType>ONE_AGENT_PER_DATABASE_RECORD</InitializationDatabaseType>
					<QuantityColumn>
					</QuantityColumn>
				</EmbeddedObject>
				<EmbeddedObject>
					<Id>1597023238601</Id>
					<Name><![CDATA[batchVials]]></Name>
					<X>740</X><Y>80</Y>
					<Label><X>-15</X><Y>-15</Y></Label>
					<PublicFlag>false</PublicFlag>
					<PresentationFlag>true</PresentationFlag>
					<ShowLabel>true</ShowLabel>
					<ActiveObjectClass>
						<PackageName><![CDATA[com.anylogic.libraries.processmodeling]]></PackageName>
						<ClassName><![CDATA[Batch]]></ClassName>
					</ActiveObjectClass>
					<GenericParameterSubstitute>
						<GenericParameterSubstituteReference>
							<PackageName><![CDATA[com.anylogic.libraries.processmodeling]]></PackageName>
							<ClassName><![CDATA[Batch]]></ClassName>
							<ItemName><![CDATA[1412336242941]]></ItemName>
						</GenericParameterSubstituteReference>
					</GenericParameterSubstitute>
					<GenericParameterSubstitute>
						<GenericParameterSubstituteReference>
							<PackageName><![CDATA[com.anylogic.libraries.processmodeling]]></PackageName>
							<ClassName><![CDATA[Batch]]></ClassName>
							<ItemName><![CDATA[1412336242942]]></ItemName>
						</GenericParameterSubstituteReference>
					</GenericParameterSubstitute>
					<Parameters>
						<Parameter>
							<Name><![CDATA[batchSize]]></Name>
							<Value Class="CodeValue">
								<Code><![CDATA[20]]></Code>
							</Value>
						</Parameter>
						<Parameter>
							<Name><![CDATA[permanent]]></Name>
						</Parameter>
						<Parameter>
							<Name><![CDATA[newBatch]]></Name>
						</Parameter>
						<Parameter>
							<Name><![CDATA[changeDimensions]]></Name>
						</Parameter>
						<Parameter>
							<Name><![CDATA[length]]></Name>
						</Parameter>
						<Parameter>
							<Name><![CDATA[width]]></Name>
						</Parameter>
						<Parameter>
							<Name><![CDATA[height]]></Name>
						</Parameter>
						<Parameter>
							<Name><![CDATA[entityLocation]]></Name>
						</Parameter>
						<Parameter>
							<Name><![CDATA[locationType]]></Name>
						</Parameter>
						<Parameter>
							<Name><![CDATA[locationX]]></Name>
						</Parameter>
						<Parameter>
							<Name><![CDATA[locationY]]></Name>
						</Parameter>
						<Parameter>
							<Name><![CDATA[locationZ]]></Name>
						</Parameter>
						<Parameter>
							<Name><![CDATA[locationLatitude]]></Name>
						</Parameter>
						<Parameter>
							<Name><![CDATA[locationLongitude]]></Name>
						</Parameter>
						<Parameter>
							<Name><![CDATA[locationGeoPlaceName]]></Name>
						</Parameter>
						<Parameter>
							<Name><![CDATA[locationXYZInNetwork]]></Name>
						</Parameter>
						<Parameter>
							<Name><![CDATA[locationNetwork]]></Name>
						</Parameter>
						<Parameter>
							<Name><![CDATA[locationLevel]]></Name>
						</Parameter>
						<Parameter>
							<Name><![CDATA[locationNode]]></Name>
						</Parameter>
						<Parameter>
							<Name><![CDATA[locationAttractor]]></Name>
						</Parameter>
						<Parameter>
							<Name><![CDATA[speed]]></Name>
						</Parameter>
						<Parameter>
							<Name><![CDATA[addToCustomPopulation]]></Name>
						</Parameter>
						<Parameter>
							<Name><![CDATA[population]]></Name>
						</Parameter>
						<Parameter>
							<Name><![CDATA[pushProtocol]]></Name>
						</Parameter>
						<Parameter>
							<Name><![CDATA[restoreEntityLocationOnExit]]></Name>
						</Parameter>
						<Parameter>
							<Name><![CDATA[forceStatisticsCollection]]></Name>
						</Parameter>
						<Parameter>
							<Name><![CDATA[onEnter]]></Name>
						</Parameter>
						<Parameter>
							<Name><![CDATA[onAdd]]></Name>
						</Parameter>
						<Parameter>
							<Name><![CDATA[onExit]]></Name>
						</Parameter>
						<Parameter>
							<Name><![CDATA[onRemove]]></Name>
						</Parameter>
					</Parameters>
					<ReplicationFlag>false</ReplicationFlag>
					<Replication Class="CodeValue">
						<Code><![CDATA[100]]></Code>
					</Replication>
					<CollectionType>ARRAY_LIST_BASED</CollectionType>
					<InitialLocationType>AT_ANIMATION_POSITION</InitialLocationType>
					<XCode Class="CodeValue">
						<Code><![CDATA[0]]></Code>
					</XCode>
					<YCode Class="CodeValue">
						<Code><![CDATA[0]]></Code>
					</YCode>
					<ZCode Class="CodeValue">
						<Code><![CDATA[0]]></Code>
					</ZCode>
					<ColumnCode Class="CodeValue">
						<Code><![CDATA[0]]></Code>
					</ColumnCode>
					<RowCode Class="CodeValue">
						<Code><![CDATA[0]]></Code>
					</RowCode>
					<LatitudeCode Class="CodeValue">
						<Code><![CDATA[0]]></Code>
					</LatitudeCode>
					<LongitudeCode Class="CodeValue">
						<Code><![CDATA[0]]></Code>
					</LongitudeCode>
					<LocationNameCode Class="CodeValue">
						<Code><![CDATA[""]]></Code>
					</LocationNameCode>
					<InitializationType>SPECIFIED_NUMBER</InitializationType>
					<InitializationDatabaseTableQuery>
						<TableReference>
						</TableReference>
					</InitializationDatabaseTableQuery>
					<InitializationDatabaseType>ONE_AGENT_PER_DATABASE_RECORD</InitializationDatabaseType>
					<QuantityColumn>
					</QuantityColumn>
				</EmbeddedObject>
				<EmbeddedObject>
					<Id>1597023726768</Id>
					<Name><![CDATA[releaseOpLoad]]></Name>
					<X>1260</X><Y>480</Y>
					<Label><X>-10</X><Y>-15</Y></Label>
					<PublicFlag>false</PublicFlag>
					<PresentationFlag>true</PresentationFlag>
					<ShowLabel>true</ShowLabel>
					<ActiveObjectClass>
						<PackageName><![CDATA[com.anylogic.libraries.processmodeling]]></PackageName>
						<ClassName><![CDATA[Release]]></ClassName>
					</ActiveObjectClass>
					<GenericParameterSubstitute>
						<GenericParameterSubstituteReference>
							<PackageName><![CDATA[com.anylogic.libraries.processmodeling]]></PackageName>
							<ClassName><![CDATA[Release]]></ClassName>
							<ItemName><![CDATA[1412336243154]]></ItemName>
						</GenericParameterSubstituteReference>
					</GenericParameterSubstitute>
					<Parameters>
						<Parameter>
							<Name><![CDATA[releaseMode]]></Name>
							<Value Class="CodeValue">
								<Code><![CDATA[self.SPECIFIED_QUANTITY]]></Code>
							</Value>
						</Parameter>
						<Parameter>
							<Name><![CDATA[resourcePool]]></Name>
							<Value Class="CodeValue">
								<Code><![CDATA[OperatorsLoad]]></Code>
							</Value>
						</Parameter>
						<Parameter>
							<Name><![CDATA[quantity]]></Name>
						</Parameter>
						<Parameter>
							<Name><![CDATA[resources]]></Name>
						</Parameter>
						<Parameter>
							<Name><![CDATA[seizeBlocks]]></Name>
						</Parameter>
						<Parameter>
							<Name><![CDATA[movingGoHome]]></Name>
						</Parameter>
						<Parameter>
							<Name><![CDATA[wrapUpTaskPolicyType]]></Name>
						</Parameter>
						<Parameter>
							<Name><![CDATA[wrapUpTaskPriority]]></Name>
						</Parameter>
						<Parameter>
							<Name><![CDATA[wrapUpTaskPreemptionPolicy]]></Name>
						</Parameter>
						<Parameter>
							<Name><![CDATA[wrapUpUsageState]]></Name>
						</Parameter>
						<Parameter>
							<Name><![CDATA[onEnter]]></Name>
						</Parameter>
						<Parameter>
							<Name><![CDATA[onReleaseUnit]]></Name>
						</Parameter>
						<Parameter>
							<Name><![CDATA[onExit]]></Name>
						</Parameter>
						<Parameter>
							<Name><![CDATA[onWrapUpTerminated]]></Name>
						</Parameter>
					</Parameters>
					<ReplicationFlag>false</ReplicationFlag>
					<Replication Class="CodeValue">
						<Code><![CDATA[100]]></Code>
					</Replication>
					<CollectionType>ARRAY_LIST_BASED</CollectionType>
					<InitialLocationType>AT_ANIMATION_POSITION</InitialLocationType>
					<XCode Class="CodeValue">
						<Code><![CDATA[0]]></Code>
					</XCode>
					<YCode Class="CodeValue">
						<Code><![CDATA[0]]></Code>
					</YCode>
					<ZCode Class="CodeValue">
						<Code><![CDATA[0]]></Code>
					</ZCode>
					<ColumnCode Class="CodeValue">
						<Code><![CDATA[0]]></Code>
					</ColumnCode>
					<RowCode Class="CodeValue">
						<Code><![CDATA[0]]></Code>
					</RowCode>
					<LatitudeCode Class="CodeValue">
						<Code><![CDATA[0]]></Code>
					</LatitudeCode>
					<LongitudeCode Class="CodeValue">
						<Code><![CDATA[0]]></Code>
					</LongitudeCode>
					<LocationNameCode Class="CodeValue">
						<Code><![CDATA[""]]></Code>
					</LocationNameCode>
					<InitializationType>SPECIFIED_NUMBER</InitializationType>
					<InitializationDatabaseTableQuery>
						<TableReference>
						</TableReference>
					</InitializationDatabaseTableQuery>
					<InitializationDatabaseType>ONE_AGENT_PER_DATABASE_RECORD</InitializationDatabaseType>
					<QuantityColumn>
					</QuantityColumn>
				</EmbeddedObject>
				<EmbeddedObject>
					<Id>1597024749044</Id>
					<Name><![CDATA[assignOpPrep]]></Name>
					<X>140</X><Y>80</Y>
					<Label><X>-10</X><Y>-15</Y></Label>
					<PublicFlag>false</PublicFlag>
					<PresentationFlag>true</PresentationFlag>
					<ShowLabel>true</ShowLabel>
					<ActiveObjectClass>
						<PackageName><![CDATA[com.anylogic.libraries.processmodeling]]></PackageName>
						<ClassName><![CDATA[Seize]]></ClassName>
					</ActiveObjectClass>
					<GenericParameterSubstitute>
						<GenericParameterSubstituteReference>
							<PackageName><![CDATA[com.anylogic.libraries.processmodeling]]></PackageName>
							<ClassName><![CDATA[Seize]]></ClassName>
							<ItemName><![CDATA[1412336243147]]></ItemName>
						</GenericParameterSubstituteReference>
					</GenericParameterSubstitute>
					<Parameters>
						<Parameter>
							<Name><![CDATA[seizeFromOnePool]]></Name>
						</Parameter>
						<Parameter>
							<Name><![CDATA[resourceSets]]></Name>
							<Value Class="CodeValue">
								<Code><![CDATA[{ 
  { OperatorsPrep }
}]]></Code>
							</Value>
						</Parameter>
						<Parameter>
							<Name><![CDATA[resourcePool]]></Name>
						</Parameter>
						<Parameter>
							<Name><![CDATA[resourceQuantity]]></Name>
						</Parameter>
						<Parameter>
							<Name><![CDATA[seizePolicy]]></Name>
						</Parameter>
						<Parameter>
							<Name><![CDATA[capacity]]></Name>
						</Parameter>
						<Parameter>
							<Name><![CDATA[maximumCapacity]]></Name>
							<Value Class="CodeValue">
								<Code><![CDATA[true]]></Code>
							</Value>
						</Parameter>
						<Parameter>
							<Name><![CDATA[sendResources]]></Name>
						</Parameter>
						<Parameter>
							<Name><![CDATA[destinationType]]></Name>
						</Parameter>
						<Parameter>
							<Name><![CDATA[destinationNode]]></Name>
						</Parameter>
						<Parameter>
							<Name><![CDATA[destinationAttractor]]></Name>
						</Parameter>
						<Parameter>
							<Name><![CDATA[destinationResource]]></Name>
						</Parameter>
						<Parameter>
							<Name><![CDATA[destinationX]]></Name>
						</Parameter>
						<Parameter>
							<Name><![CDATA[destinationY]]></Name>
						</Parameter>
						<Parameter>
							<Name><![CDATA[destinationZ]]></Name>
						</Parameter>
						<Parameter>
							<Name><![CDATA[attachResources]]></Name>
						</Parameter>
						<Parameter>
							<Name><![CDATA[entityLocationQueue]]></Name>
						</Parameter>
						<Parameter>
							<Name><![CDATA[priority]]></Name>
						</Parameter>
						<Parameter>
							<Name><![CDATA[taskMayPreemptOtherTasks]]></Name>
						</Parameter>
						<Parameter>
							<Name><![CDATA[taskPreemptionPolicy]]></Name>
						</Parameter>
						<Parameter>
							<Name><![CDATA[terminatedTaskProcessing]]></Name>
						</Parameter>
						<Parameter>
							<Name><![CDATA[terminatedTasksEnter]]></Name>
						</Parameter>
						<Parameter>
							<Name><![CDATA[suspendResumeEntities]]></Name>
						</Parameter>
						<Parameter>
							<Name><![CDATA[customizeResourceChoice]]></Name>
						</Parameter>
						<Parameter>
							<Name><![CDATA[resourceChoiceCondition]]></Name>
						</Parameter>
						<Parameter>
							<Name><![CDATA[resourceSelectionMode]]></Name>
						</Parameter>
						<Parameter>
							<Name><![CDATA[resourceRating]]></Name>
						</Parameter>
						<Parameter>
							<Name><![CDATA[resourceComparison]]></Name>
						</Parameter>
						<Parameter>
							<Name><![CDATA[taskStartBlocksAreConnected]]></Name>
						</Parameter>
						<Parameter>
							<Name><![CDATA[taskStartBlocks]]></Name>
						</Parameter>
						<Parameter>
							<Name><![CDATA[enableTimeout]]></Name>
						</Parameter>
						<Parameter>
							<Name><![CDATA[timeout]]></Name>
						</Parameter>
						<Parameter>
							<Name><![CDATA[enablePreemption]]></Name>
						</Parameter>
						<Parameter>
							<Name><![CDATA[canceledUnitsBehavior]]></Name>
						</Parameter>
						<Parameter>
							<Name><![CDATA[canceledUnitsRelease]]></Name>
						</Parameter>
						<Parameter>
							<Name><![CDATA[pushProtocol]]></Name>
						</Parameter>
						<Parameter>
							<Name><![CDATA[restoreEntityLocationOnExit]]></Name>
						</Parameter>
						<Parameter>
							<Name><![CDATA[forceStatisticsCollection]]></Name>
						</Parameter>
						<Parameter>
							<Name><![CDATA[onEnter]]></Name>
						</Parameter>
						<Parameter>
							<Name><![CDATA[onExitTimeout]]></Name>
						</Parameter>
						<Parameter>
							<Name><![CDATA[onExitPreempted]]></Name>
						</Parameter>
						<Parameter>
							<Name><![CDATA[onSeizeUnit]]></Name>
						</Parameter>
						<Parameter>
							<Name><![CDATA[onPrepareUnit]]></Name>
						</Parameter>
						<Parameter>
							<Name><![CDATA[onExit]]></Name>
						</Parameter>
						<Parameter>
							<Name><![CDATA[onRemove]]></Name>
						</Parameter>
						<Parameter>
							<Name><![CDATA[onTaskTerminated]]></Name>
						</Parameter>
						<Parameter>
							<Name><![CDATA[comparison]]></Name>
						</Parameter>
						<Parameter>
							<Name><![CDATA[onTaskSuspended]]></Name>
						</Parameter>
						<Parameter>
							<Name><![CDATA[onTaskResumed]]></Name>
						</Parameter>
						<Parameter>
							<Name><![CDATA[onUnitFinishedWrapUp]]></Name>
						</Parameter>
					</Parameters>
					<ReplicationFlag>false</ReplicationFlag>
					<Replication Class="CodeValue">
						<Code><![CDATA[100]]></Code>
					</Replication>
					<CollectionType>ARRAY_LIST_BASED</CollectionType>
					<InitialLocationType>AT_ANIMATION_POSITION</InitialLocationType>
					<XCode Class="CodeValue">
						<Code><![CDATA[0]]></Code>
					</XCode>
					<YCode Class="CodeValue">
						<Code><![CDATA[0]]></Code>
					</YCode>
					<ZCode Class="CodeValue">
						<Code><![CDATA[0]]></Code>
					</ZCode>
					<ColumnCode Class="CodeValue">
						<Code><![CDATA[0]]></Code>
					</ColumnCode>
					<RowCode Class="CodeValue">
						<Code><![CDATA[0]]></Code>
					</RowCode>
					<LatitudeCode Class="CodeValue">
						<Code><![CDATA[0]]></Code>
					</LatitudeCode>
					<LongitudeCode Class="CodeValue">
						<Code><![CDATA[0]]></Code>
					</LongitudeCode>
					<LocationNameCode Class="CodeValue">
						<Code><![CDATA[""]]></Code>
					</LocationNameCode>
					<InitializationType>SPECIFIED_NUMBER</InitializationType>
					<InitializationDatabaseTableQuery>
						<TableReference>
						</TableReference>
					</InitializationDatabaseTableQuery>
					<InitializationDatabaseType>ONE_AGENT_PER_DATABASE_RECORD</InitializationDatabaseType>
					<QuantityColumn>
					</QuantityColumn>
				</EmbeddedObject>
				<EmbeddedObject>
					<Id>1597024793228</Id>
					<Name><![CDATA[releaseOpPrep]]></Name>
					<X>620</X><Y>80</Y>
					<Label><X>-25</X><Y>-15</Y></Label>
					<PublicFlag>false</PublicFlag>
					<PresentationFlag>true</PresentationFlag>
					<ShowLabel>true</ShowLabel>
					<ActiveObjectClass>
						<PackageName><![CDATA[com.anylogic.libraries.processmodeling]]></PackageName>
						<ClassName><![CDATA[Release]]></ClassName>
					</ActiveObjectClass>
					<GenericParameterSubstitute>
						<GenericParameterSubstituteReference>
							<PackageName><![CDATA[com.anylogic.libraries.processmodeling]]></PackageName>
							<ClassName><![CDATA[Release]]></ClassName>
							<ItemName><![CDATA[1412336243154]]></ItemName>
						</GenericParameterSubstituteReference>
					</GenericParameterSubstitute>
					<Parameters>
						<Parameter>
							<Name><![CDATA[releaseMode]]></Name>
							<Value Class="CodeValue">
								<Code><![CDATA[self.SPECIFIED_QUANTITY]]></Code>
							</Value>
						</Parameter>
						<Parameter>
							<Name><![CDATA[resourcePool]]></Name>
							<Value Class="CodeValue">
								<Code><![CDATA[OperatorsPrep]]></Code>
							</Value>
						</Parameter>
						<Parameter>
							<Name><![CDATA[quantity]]></Name>
						</Parameter>
						<Parameter>
							<Name><![CDATA[resources]]></Name>
						</Parameter>
						<Parameter>
							<Name><![CDATA[seizeBlocks]]></Name>
						</Parameter>
						<Parameter>
							<Name><![CDATA[movingGoHome]]></Name>
						</Parameter>
						<Parameter>
							<Name><![CDATA[wrapUpTaskPolicyType]]></Name>
						</Parameter>
						<Parameter>
							<Name><![CDATA[wrapUpTaskPriority]]></Name>
						</Parameter>
						<Parameter>
							<Name><![CDATA[wrapUpTaskPreemptionPolicy]]></Name>
						</Parameter>
						<Parameter>
							<Name><![CDATA[wrapUpUsageState]]></Name>
						</Parameter>
						<Parameter>
							<Name><![CDATA[onEnter]]></Name>
						</Parameter>
						<Parameter>
							<Name><![CDATA[onReleaseUnit]]></Name>
						</Parameter>
						<Parameter>
							<Name><![CDATA[onExit]]></Name>
						</Parameter>
						<Parameter>
							<Name><![CDATA[onWrapUpTerminated]]></Name>
						</Parameter>
					</Parameters>
					<ReplicationFlag>false</ReplicationFlag>
					<Replication Class="CodeValue">
						<Code><![CDATA[100]]></Code>
					</Replication>
					<CollectionType>ARRAY_LIST_BASED</CollectionType>
					<InitialLocationType>AT_ANIMATION_POSITION</InitialLocationType>
					<XCode Class="CodeValue">
						<Code><![CDATA[0]]></Code>
					</XCode>
					<YCode Class="CodeValue">
						<Code><![CDATA[0]]></Code>
					</YCode>
					<ZCode Class="CodeValue">
						<Code><![CDATA[0]]></Code>
					</ZCode>
					<ColumnCode Class="CodeValue">
						<Code><![CDATA[0]]></Code>
					</ColumnCode>
					<RowCode Class="CodeValue">
						<Code><![CDATA[0]]></Code>
					</RowCode>
					<LatitudeCode Class="CodeValue">
						<Code><![CDATA[0]]></Code>
					</LatitudeCode>
					<LongitudeCode Class="CodeValue">
						<Code><![CDATA[0]]></Code>
					</LongitudeCode>
					<LocationNameCode Class="CodeValue">
						<Code><![CDATA[""]]></Code>
					</LocationNameCode>
					<InitializationType>SPECIFIED_NUMBER</InitializationType>
					<InitializationDatabaseTableQuery>
						<TableReference>
						</TableReference>
					</InitializationDatabaseTableQuery>
					<InitializationDatabaseType>ONE_AGENT_PER_DATABASE_RECORD</InitializationDatabaseType>
					<QuantityColumn>
					</QuantityColumn>
				</EmbeddedObject>
				<EmbeddedObject>
					<Id>1597028254784</Id>
					<Name><![CDATA[unbatchSubPlate]]></Name>
					<X>1020</X><Y>680</Y>
					<Label><X>-15</X><Y>-15</Y></Label>
					<PublicFlag>false</PublicFlag>
					<PresentationFlag>true</PresentationFlag>
					<ShowLabel>true</ShowLabel>
					<ActiveObjectClass>
						<PackageName><![CDATA[com.anylogic.libraries.processmodeling]]></PackageName>
						<ClassName><![CDATA[Unbatch]]></ClassName>
					</ActiveObjectClass>
					<GenericParameterSubstitute>
						<GenericParameterSubstituteReference>
							<PackageName><![CDATA[com.anylogic.libraries.processmodeling]]></PackageName>
							<ClassName><![CDATA[Unbatch]]></ClassName>
							<ItemName><![CDATA[1412336242943]]></ItemName>
						</GenericParameterSubstituteReference>
					</GenericParameterSubstitute>
					<GenericParameterSubstitute>
						<GenericParameterSubstituteReference>
							<PackageName><![CDATA[com.anylogic.libraries.processmodeling]]></PackageName>
							<ClassName><![CDATA[Unbatch]]></ClassName>
							<ItemName><![CDATA[1412336242944]]></ItemName>
						</GenericParameterSubstituteReference>
					</GenericParameterSubstitute>
					<Parameters>
						<Parameter>
							<Name><![CDATA[pushProtocol]]></Name>
						</Parameter>
						<Parameter>
							<Name><![CDATA[onEnter]]></Name>
						</Parameter>
						<Parameter>
							<Name><![CDATA[onExit]]></Name>
						</Parameter>
					</Parameters>
					<ReplicationFlag>false</ReplicationFlag>
					<Replication Class="CodeValue">
						<Code><![CDATA[100]]></Code>
					</Replication>
					<CollectionType>ARRAY_LIST_BASED</CollectionType>
					<InitialLocationType>AT_ANIMATION_POSITION</InitialLocationType>
					<XCode Class="CodeValue">
						<Code><![CDATA[0]]></Code>
					</XCode>
					<YCode Class="CodeValue">
						<Code><![CDATA[0]]></Code>
					</YCode>
					<ZCode Class="CodeValue">
						<Code><![CDATA[0]]></Code>
					</ZCode>
					<ColumnCode Class="CodeValue">
						<Code><![CDATA[0]]></Code>
					</ColumnCode>
					<RowCode Class="CodeValue">
						<Code><![CDATA[0]]></Code>
					</RowCode>
					<LatitudeCode Class="CodeValue">
						<Code><![CDATA[0]]></Code>
					</LatitudeCode>
					<LongitudeCode Class="CodeValue">
						<Code><![CDATA[0]]></Code>
					</LongitudeCode>
					<LocationNameCode Class="CodeValue">
						<Code><![CDATA[""]]></Code>
					</LocationNameCode>
					<InitializationType>SPECIFIED_NUMBER</InitializationType>
					<InitializationDatabaseTableQuery>
						<TableReference>
						</TableReference>
					</InitializationDatabaseTableQuery>
					<InitializationDatabaseType>ONE_AGENT_PER_DATABASE_RECORD</InitializationDatabaseType>
					<QuantityColumn>
					</QuantityColumn>
				</EmbeddedObject>
				<EmbeddedObject>
					<Id>1597028257937</Id>
					<Name><![CDATA[unbatchPlate]]></Name>
					<X>1160</X><Y>680</Y>
					<Label><X>-15</X><Y>-15</Y></Label>
					<PublicFlag>false</PublicFlag>
					<PresentationFlag>true</PresentationFlag>
					<ShowLabel>true</ShowLabel>
					<ActiveObjectClass>
						<PackageName><![CDATA[com.anylogic.libraries.processmodeling]]></PackageName>
						<ClassName><![CDATA[Unbatch]]></ClassName>
					</ActiveObjectClass>
					<GenericParameterSubstitute>
						<GenericParameterSubstituteReference>
							<PackageName><![CDATA[com.anylogic.libraries.processmodeling]]></PackageName>
							<ClassName><![CDATA[Unbatch]]></ClassName>
							<ItemName><![CDATA[1412336242943]]></ItemName>
						</GenericParameterSubstituteReference>
					</GenericParameterSubstitute>
					<GenericParameterSubstitute>
						<GenericParameterSubstituteReference>
							<PackageName><![CDATA[com.anylogic.libraries.processmodeling]]></PackageName>
							<ClassName><![CDATA[Unbatch]]></ClassName>
							<ItemName><![CDATA[1412336242944]]></ItemName>
						</GenericParameterSubstituteReference>
					</GenericParameterSubstitute>
					<Parameters>
						<Parameter>
							<Name><![CDATA[pushProtocol]]></Name>
						</Parameter>
						<Parameter>
							<Name><![CDATA[onEnter]]></Name>
						</Parameter>
						<Parameter>
							<Name><![CDATA[onExit]]></Name>
						</Parameter>
					</Parameters>
					<ReplicationFlag>false</ReplicationFlag>
					<Replication Class="CodeValue">
						<Code><![CDATA[100]]></Code>
					</Replication>
					<CollectionType>ARRAY_LIST_BASED</CollectionType>
					<InitialLocationType>AT_ANIMATION_POSITION</InitialLocationType>
					<XCode Class="CodeValue">
						<Code><![CDATA[0]]></Code>
					</XCode>
					<YCode Class="CodeValue">
						<Code><![CDATA[0]]></Code>
					</YCode>
					<ZCode Class="CodeValue">
						<Code><![CDATA[0]]></Code>
					</ZCode>
					<ColumnCode Class="CodeValue">
						<Code><![CDATA[0]]></Code>
					</ColumnCode>
					<RowCode Class="CodeValue">
						<Code><![CDATA[0]]></Code>
					</RowCode>
					<LatitudeCode Class="CodeValue">
						<Code><![CDATA[0]]></Code>
					</LatitudeCode>
					<LongitudeCode Class="CodeValue">
						<Code><![CDATA[0]]></Code>
					</LongitudeCode>
					<LocationNameCode Class="CodeValue">
						<Code><![CDATA[""]]></Code>
					</LocationNameCode>
					<InitializationType>SPECIFIED_NUMBER</InitializationType>
					<InitializationDatabaseTableQuery>
						<TableReference>
						</TableReference>
					</InitializationDatabaseTableQuery>
					<InitializationDatabaseType>ONE_AGENT_PER_DATABASE_RECORD</InitializationDatabaseType>
					<QuantityColumn>
					</QuantityColumn>
				</EmbeddedObject>
			</EmbeddedObjects>

			<Presentation>
				<Level>
					<Id>1595200157805</Id>
					<Name><![CDATA[level]]></Name>
					<X>0</X><Y>0</Y>
					<Label><X>10</X><Y>0</Y></Label>
					<PublicFlag>true</PublicFlag>
					<PresentationFlag>true</PresentationFlag>
					<ShowLabel>false</ShowLabel>
					<DrawMode>SHAPE_DRAW_2D3D</DrawMode>
					<Z>0</Z>
					<LevelVisibility>DIM_NON_CURRENT</LevelVisibility>

			<Presentation>
				<Rectangle>
					<Id>1597441663707</Id>
					<Name><![CDATA[rectangle]]></Name>
					<X>0</X><Y>0</Y>
					<Label><X>10</X><Y>10</Y></Label>
					<PublicFlag>true</PublicFlag>
					<PresentationFlag>true</PresentationFlag>
					<ShowLabel>false</ShowLabel>
					<DrawMode>SHAPE_DRAW_2D3D</DrawMode>
					<EmbeddedIcon>false</EmbeddedIcon>
					<Z>0</Z>
					<ZHeight>10</ZHeight>
					<LineWidth>1</LineWidth>
					<LineColor/>
					<LineMaterial>null</LineMaterial>
					<LineStyle>SOLID</LineStyle>
					<Width>1360</Width>
					<Height>180</Height>
					<Rotation>0.0</Rotation>
					<FillColor>-3851</FillColor>
					<FillMaterial>null</FillMaterial>
				</Rectangle>
				<Oval>
					<Id>1597441858686</Id>
					<Name><![CDATA[oval]]></Name>
					<X>70</X><Y>20</Y>
					<Label><X>0</X><Y>0</Y></Label>
					<PublicFlag>true</PublicFlag>
					<PresentationFlag>true</PresentationFlag>
					<ShowLabel>false</ShowLabel>
					<DrawMode>SHAPE_DRAW_2D3D</DrawMode>
					<EmbeddedIcon>false</EmbeddedIcon>
					<Z>0</Z>
					<ZHeight>10</ZHeight>
					<LineWidth>1</LineWidth>
					<LineColor>-1</LineColor>
					<LineMaterial>null</LineMaterial>
					<LineStyle>SOLID</LineStyle>
					<RadiusX>10</RadiusX>
					<RadiusY>40</RadiusY>
					<Rotation>0.0</Rotation>
					<FillColor>-65536</FillColor>
					<FillMaterial>null</FillMaterial>
				</Oval>
				<Text>
					<Id>1597441963526</Id>
					<Name><![CDATA[text]]></Name>
					<X>90</X><Y>10</Y>
					<Label><X>0</X><Y>-10</Y></Label>
					<PublicFlag>true</PublicFlag>
					<PresentationFlag>true</PresentationFlag>
					<ShowLabel>false</ShowLabel>
					<DrawMode>SHAPE_DRAW_2D</DrawMode>
					<EmbeddedIcon>false</EmbeddedIcon>
					<Z>0</Z>
					<Rotation>0.0</Rotation>
					<Color>-16777216</Color>
					<Text><![CDATA[PREPARATION]]></Text>
					<Font>
						<Name>SansSerif</Name>
						<Size>16</Size>
						<Style>1</Style>
					</Font>
					<Alignment>LEFT</Alignment>
				</Text>
				<Rectangle>
					<Id>1597442060148</Id>
					<Name><![CDATA[rectangle1]]></Name>
					<X>0</X><Y>390</Y>
					<Label><X>10</X><Y>10</Y></Label>
					<PublicFlag>true</PublicFlag>
					<PresentationFlag>true</PresentationFlag>
					<ShowLabel>false</ShowLabel>
					<DrawMode>SHAPE_DRAW_2D3D</DrawMode>
					<EmbeddedIcon>false</EmbeddedIcon>
					<Z>0</Z>
					<ZHeight>10</ZHeight>
					<LineWidth>1</LineWidth>
					<LineColor/>
					<LineMaterial>null</LineMaterial>
					<LineStyle>SOLID</LineStyle>
					<Width>1360</Width>
					<Height>190</Height>
					<Rotation>0.0</Rotation>
					<FillColor>-32</FillColor>
					<FillMaterial>null</FillMaterial>
				</Rectangle>
				<Rectangle>
					<Id>1597442099416</Id>
					<Name><![CDATA[rectangle2]]></Name>
					<X>0</X><Y>190</Y>
					<Label><X>10</X><Y>10</Y></Label>
					<PublicFlag>true</PublicFlag>
					<PresentationFlag>true</PresentationFlag>
					<ShowLabel>false</ShowLabel>
					<DrawMode>SHAPE_DRAW_2D3D</DrawMode>
					<EmbeddedIcon>false</EmbeddedIcon>
					<Z>0</Z>
					<ZHeight>10</ZHeight>
					<LineWidth>1</LineWidth>
					<LineColor/>
					<LineMaterial>null</LineMaterial>
					<LineStyle>SOLID</LineStyle>
					<Width>1360</Width>
					<Height>190</Height>
					<Rotation>0.0</Rotation>
					<FillColor>-2076</FillColor>
					<FillMaterial>null</FillMaterial>
				</Rectangle>
				<Rectangle>
					<Id>1597442148024</Id>
					<Name><![CDATA[rectangle3]]></Name>
					<X>0</X><Y>590</Y>
					<Label><X>10</X><Y>10</Y></Label>
					<PublicFlag>true</PublicFlag>
					<PresentationFlag>true</PresentationFlag>
					<ShowLabel>false</ShowLabel>
					<DrawMode>SHAPE_DRAW_2D3D</DrawMode>
					<EmbeddedIcon>false</EmbeddedIcon>
					<Z>0</Z>
					<ZHeight>10</ZHeight>
					<LineWidth>1</LineWidth>
					<LineColor/>
					<LineMaterial>null</LineMaterial>
					<LineStyle>SOLID</LineStyle>
					<Width>1360</Width>
					<Height>190</Height>
					<Rotation>0.0</Rotation>
					<FillColor>-655366</FillColor>
					<FillMaterial>null</FillMaterial>
				</Rectangle>
				<Rectangle>
					<Id>1597442262086</Id>
					<Name><![CDATA[rectangle4]]></Name>
					<X>0</X><Y>790</Y>
					<Label><X>10</X><Y>10</Y></Label>
					<PublicFlag>true</PublicFlag>
					<PresentationFlag>true</PresentationFlag>
					<ShowLabel>false</ShowLabel>
					<DrawMode>SHAPE_DRAW_2D3D</DrawMode>
					<EmbeddedIcon>false</EmbeddedIcon>
					<Z>0</Z>
					<ZHeight>10</ZHeight>
					<LineWidth>1</LineWidth>
					<LineColor/>
					<LineMaterial>null</LineMaterial>
					<LineStyle>DASHED</LineStyle>
					<Width>1360</Width>
					<Height>150</Height>
					<Rotation>0.0</Rotation>
					<FillColor>-1</FillColor>
					<FillMaterial>null</FillMaterial>
				</Rectangle>
				<Text>
					<Id>1597442577654</Id>
					<Name><![CDATA[text1]]></Name>
					<X>90</X><Y>200</Y>
					<Label><X>0</X><Y>-10</Y></Label>
					<PublicFlag>true</PublicFlag>
					<PresentationFlag>true</PresentationFlag>
					<ShowLabel>false</ShowLabel>
					<DrawMode>SHAPE_DRAW_2D</DrawMode>
					<EmbeddedIcon>false</EmbeddedIcon>
					<Z>0</Z>
					<Rotation>0.0</Rotation>
					<Color>-16777216</Color>
					<Text><![CDATA[COLLECTION]]></Text>
					<Font>
						<Name>SansSerif</Name>
						<Size>16</Size>
						<Style>1</Style>
					</Font>
					<Alignment>LEFT</Alignment>
				</Text>
				<Oval>
					<Id>1597442577657</Id>
					<Name><![CDATA[oval1]]></Name>
					<X>70</X><Y>210</Y>
					<Label><X>0</X><Y>0</Y></Label>
					<PublicFlag>true</PublicFlag>
					<PresentationFlag>true</PresentationFlag>
					<ShowLabel>false</ShowLabel>
					<DrawMode>SHAPE_DRAW_2D3D</DrawMode>
					<EmbeddedIcon>false</EmbeddedIcon>
					<Z>0</Z>
					<ZHeight>10</ZHeight>
					<LineWidth>1</LineWidth>
					<LineColor>-1</LineColor>
					<LineMaterial>null</LineMaterial>
					<LineStyle>SOLID</LineStyle>
					<RadiusX>10</RadiusX>
					<RadiusY>40</RadiusY>
					<Rotation>0.0</Rotation>
					<FillColor>-65536</FillColor>
					<FillMaterial>null</FillMaterial>
				</Oval>
				<Oval>
					<Id>1597442730785</Id>
					<Name><![CDATA[oval2]]></Name>
					<X>70</X><Y>410</Y>
					<Label><X>0</X><Y>0</Y></Label>
					<PublicFlag>true</PublicFlag>
					<PresentationFlag>true</PresentationFlag>
					<ShowLabel>false</ShowLabel>
					<DrawMode>SHAPE_DRAW_2D3D</DrawMode>
					<EmbeddedIcon>false</EmbeddedIcon>
					<Z>0</Z>
					<ZHeight>10</ZHeight>
					<LineWidth>1</LineWidth>
					<LineColor>-1</LineColor>
					<LineMaterial>null</LineMaterial>
					<LineStyle>SOLID</LineStyle>
					<RadiusX>10</RadiusX>
					<RadiusY>40</RadiusY>
					<Rotation>0.0</Rotation>
					<FillColor>-65536</FillColor>
					<FillMaterial>null</FillMaterial>
				</Oval>
				<Text>
					<Id>1597442730787</Id>
					<Name><![CDATA[text2]]></Name>
					<X>90</X><Y>400</Y>
					<Label><X>0</X><Y>-10</Y></Label>
					<PublicFlag>true</PublicFlag>
					<PresentationFlag>true</PresentationFlag>
					<ShowLabel>false</ShowLabel>
					<DrawMode>SHAPE_DRAW_2D</DrawMode>
					<EmbeddedIcon>false</EmbeddedIcon>
					<Z>0</Z>
					<Rotation>0.0</Rotation>
					<Color>-16777216</Color>
					<Text><![CDATA[PRE-TESTING]]></Text>
					<Font>
						<Name>SansSerif</Name>
						<Size>16</Size>
						<Style>1</Style>
					</Font>
					<Alignment>LEFT</Alignment>
				</Text>
				<Oval>
					<Id>1597442823671</Id>
					<Name><![CDATA[oval3]]></Name>
					<X>70</X><Y>610</Y>
					<Label><X>0</X><Y>0</Y></Label>
					<PublicFlag>true</PublicFlag>
					<PresentationFlag>true</PresentationFlag>
					<ShowLabel>false</ShowLabel>
					<DrawMode>SHAPE_DRAW_2D3D</DrawMode>
					<EmbeddedIcon>false</EmbeddedIcon>
					<Z>0</Z>
					<ZHeight>10</ZHeight>
					<LineWidth>1</LineWidth>
					<LineColor>-1</LineColor>
					<LineMaterial>null</LineMaterial>
					<LineStyle>SOLID</LineStyle>
					<RadiusX>10</RadiusX>
					<RadiusY>40</RadiusY>
					<Rotation>0.0</Rotation>
					<FillColor>-65536</FillColor>
					<FillMaterial>null</FillMaterial>
				</Oval>
				<Text>
					<Id>1597442823673</Id>
					<Name><![CDATA[text3]]></Name>
					<X>90</X><Y>600</Y>
					<Label><X>0</X><Y>-10</Y></Label>
					<PublicFlag>true</PublicFlag>
					<PresentationFlag>true</PresentationFlag>
					<ShowLabel>false</ShowLabel>
					<DrawMode>SHAPE_DRAW_2D</DrawMode>
					<EmbeddedIcon>false</EmbeddedIcon>
					<Z>0</Z>
					<Rotation>0.0</Rotation>
					<Color>-16777216</Color>
					<Text><![CDATA[TESTING]]></Text>
					<Font>
						<Name>SansSerif</Name>
						<Size>16</Size>
						<Style>1</Style>
					</Font>
					<Alignment>LEFT</Alignment>
				</Text>
				<Text>
					<Id>1597443402445</Id>
					<Name><![CDATA[text4]]></Name>
					<X>90</X><Y>820</Y>
					<Label><X>0</X><Y>-10</Y></Label>
					<PublicFlag>true</PublicFlag>
					<PresentationFlag>true</PresentationFlag>
					<ShowLabel>false</ShowLabel>
					<DrawMode>SHAPE_DRAW_2D</DrawMode>
					<EmbeddedIcon>false</EmbeddedIcon>
					<Z>0</Z>
					<Rotation>0.0</Rotation>
					<Color>-16777216</Color>
					<Text><![CDATA[Resources]]></Text>
					<Font>
						<Name>SansSerif</Name>
						<Size>16</Size>
						<Style>0</Style>
					</Font>
					<Alignment>LEFT</Alignment>
				</Text>
				<Rectangle>
					<Id>1597443469769</Id>
					<Name><![CDATA[rectangle5]]></Name>
					<X>190</X><Y>790</Y>
					<Label><X>10</X><Y>10</Y></Label>
					<PublicFlag>true</PublicFlag>
					<PresentationFlag>true</PresentationFlag>
					<ShowLabel>false</ShowLabel>
					<DrawMode>SHAPE_DRAW_2D3D</DrawMode>
					<EmbeddedIcon>false</EmbeddedIcon>
					<Z>0</Z>
					<ZHeight>10</ZHeight>
					<LineWidth>1</LineWidth>
					<LineColor>-16777216</LineColor>
					<LineMaterial>null</LineMaterial>
					<LineStyle>DOTTED</LineStyle>
					<Width>1090</Width>
					<Height>80</Height>
					<Rotation>0.0</Rotation>
					<FillColor>-1</FillColor>
					<FillMaterial>null</FillMaterial>
				</Rectangle>
				<Text>
					<Id>1597443655359</Id>
					<Name><![CDATA[text5]]></Name>
					<X>90</X><Y>890</Y>
					<Label><X>0</X><Y>-10</Y></Label>
					<PublicFlag>true</PublicFlag>
					<PresentationFlag>true</PresentationFlag>
					<ShowLabel>false</ShowLabel>
					<DrawMode>SHAPE_DRAW_2D</DrawMode>
					<EmbeddedIcon>false</EmbeddedIcon>
					<Z>0</Z>
					<Rotation>0.0</Rotation>
					<Color>-16777216</Color>
					<Text><![CDATA[Parameters]]></Text>
					<Font>
						<Name>SansSerif</Name>
						<Size>16</Size>
						<Style>0</Style>
					</Font>
					<Alignment>LEFT</Alignment>
				</Text>
				<Rectangle>
					<Id>1597443698733</Id>
					<Name><![CDATA[rectangle6]]></Name>
					<X>190</X><Y>880</Y>
					<Label><X>10</X><Y>10</Y></Label>
					<PublicFlag>true</PublicFlag>
					<PresentationFlag>true</PresentationFlag>
					<ShowLabel>false</ShowLabel>
					<DrawMode>SHAPE_DRAW_2D3D</DrawMode>
					<EmbeddedIcon>false</EmbeddedIcon>
					<Z>0</Z>
					<ZHeight>10</ZHeight>
					<LineWidth>1</LineWidth>
					<LineColor>-16777216</LineColor>
					<LineMaterial>null</LineMaterial>
					<LineStyle>DOTTED</LineStyle>
					<Width>1090</Width>
					<Height>50</Height>
					<Rotation>0.0</Rotation>
					<FillColor>-1</FillColor>
					<FillMaterial>null</FillMaterial>
				</Rectangle>
				<Rectangle>
					<Id>1597443920209</Id>
					<Name><![CDATA[rectangle7]]></Name>
					<X>110</X><Y>40</Y>
					<Label><X>10</X><Y>10</Y></Label>
					<PublicFlag>true</PublicFlag>
					<PresentationFlag>true</PresentationFlag>
					<ShowLabel>false</ShowLabel>
					<DrawMode>SHAPE_DRAW_2D3D</DrawMode>
					<EmbeddedIcon>false</EmbeddedIcon>
					<Z>0</Z>
					<ZHeight>10</ZHeight>
					<LineWidth>2</LineWidth>
					<LineColor>-5952982</LineColor>
					<LineMaterial>null</LineMaterial>
					<LineStyle>DASHED</LineStyle>
					<Width>590</Width>
					<Height>90</Height>
					<Rotation>0.0</Rotation>
					<FillColor/>
					<FillMaterial>null</FillMaterial>
				</Rectangle>
				<Rectangle>
					<Id>1597464861174</Id>
					<Name><![CDATA[rectangle8]]></Name>
					<X>150</X><Y>240</Y>
					<Label><X>10</X><Y>10</Y></Label>
					<PublicFlag>true</PublicFlag>
					<PresentationFlag>true</PresentationFlag>
					<ShowLabel>false</ShowLabel>
					<DrawMode>SHAPE_DRAW_2D3D</DrawMode>
					<EmbeddedIcon>false</EmbeddedIcon>
					<Z>0</Z>
					<ZHeight>10</ZHeight>
					<LineWidth>2</LineWidth>
					<LineColor>-3308225</LineColor>
					<LineMaterial>null</LineMaterial>
					<LineStyle>DASHED</LineStyle>
					<Width>100</Width>
					<Height>90</Height>
					<Rotation>0.0</Rotation>
					<FillColor/>
					<FillMaterial>null</FillMaterial>
				</Rectangle>
				<Rectangle>
					<Id>1597464985028</Id>
					<Name><![CDATA[rectangle9]]></Name>
					<X>440</X><Y>640</Y>
					<Label><X>10</X><Y>10</Y></Label>
					<PublicFlag>true</PublicFlag>
					<PresentationFlag>true</PresentationFlag>
					<ShowLabel>false</ShowLabel>
					<DrawMode>SHAPE_DRAW_2D3D</DrawMode>
					<EmbeddedIcon>false</EmbeddedIcon>
					<Z>0</Z>
					<ZHeight>10</ZHeight>
					<LineWidth>2</LineWidth>
					<LineColor>-8355712</LineColor>
					<LineMaterial>null</LineMaterial>
					<LineStyle>DASHED</LineStyle>
					<Width>90</Width>
					<Height>90</Height>
					<Rotation>0.0</Rotation>
					<FillColor/>
					<FillMaterial>null</FillMaterial>
				</Rectangle>
				<Line>
					<Id>1597465323688</Id>
					<Name><![CDATA[line]]></Name>
					<X>220</X><Y>820</Y>
					<Label><X>10</X><Y>0</Y></Label>
					<PublicFlag>true</PublicFlag>
					<PresentationFlag>true</PresentationFlag>
					<ShowLabel>false</ShowLabel>
					<DrawMode>SHAPE_DRAW_2D3D</DrawMode>
					<EmbeddedIcon>false</EmbeddedIcon>
					<Z>0</Z>
					<ZHeight>10</ZHeight>
					<LineWidth>2</LineWidth>
					<LineColor>-5952982</LineColor>
					<LineMaterial>null</LineMaterial>
					<LineStyle>DASHED</LineStyle>
					<BeginArrowSize>1</BeginArrowSize>
					<BeginArrowStyle>0</BeginArrowStyle>
					<EndArrowSize>1</EndArrowSize>
					<EndArrowStyle>0</EndArrowStyle>
					<Dx>100</Dx>
					<Dy>0</Dy>
					<Dz>0</Dz>
				</Line>
				<Line>
					<Id>1597465387616</Id>
					<Name><![CDATA[line1]]></Name>
					<X>330</X><Y>820</Y>
					<Label><X>10</X><Y>0</Y></Label>
					<PublicFlag>true</PublicFlag>
					<PresentationFlag>true</PresentationFlag>
					<ShowLabel>false</ShowLabel>
					<DrawMode>SHAPE_DRAW_2D3D</DrawMode>
					<EmbeddedIcon>false</EmbeddedIcon>
					<Z>0</Z>
					<ZHeight>10</ZHeight>
					<LineWidth>2</LineWidth>
					<LineColor>-3308225</LineColor>
					<LineMaterial>null</LineMaterial>
					<LineStyle>DASHED</LineStyle>
					<BeginArrowSize>1</BeginArrowSize>
					<BeginArrowStyle>0</BeginArrowStyle>
					<EndArrowSize>1</EndArrowSize>
					<EndArrowStyle>0</EndArrowStyle>
					<Dx>100</Dx>
					<Dy>0</Dy>
					<Dz>0</Dz>
				</Line>
				<Line>
					<Id>1597465444266</Id>
					<Name><![CDATA[line2]]></Name>
					<X>1140</X><Y>820</Y>
					<Label><X>10</X><Y>0</Y></Label>
					<PublicFlag>true</PublicFlag>
					<PresentationFlag>true</PresentationFlag>
					<ShowLabel>false</ShowLabel>
					<DrawMode>SHAPE_DRAW_2D3D</DrawMode>
					<EmbeddedIcon>false</EmbeddedIcon>
					<Z>0</Z>
					<ZHeight>10</ZHeight>
					<LineWidth>2</LineWidth>
					<LineColor>-8355712</LineColor>
					<LineMaterial>null</LineMaterial>
					<LineStyle>DASHED</LineStyle>
					<BeginArrowSize>1</BeginArrowSize>
					<BeginArrowStyle>0</BeginArrowStyle>
					<EndArrowSize>1</EndArrowSize>
					<EndArrowStyle>0</EndArrowStyle>
					<Dx>110</Dx>
					<Dy>0</Dy>
					<Dz>0</Dz>
				</Line>
			</Presentation>

				</Level>
			</Presentation>

		</ActiveObjectClass>
	</ActiveObjectClasses>	
	<DifferentialEquationsMethod>EULER</DifferentialEquationsMethod>
	<MixedEquationsMethod>RK45_NEWTON</MixedEquationsMethod>
	<AlgebraicEquationsMethod>MODIFIED_NEWTON</AlgebraicEquationsMethod>
	<AbsoluteAccuracy>1.0E-5</AbsoluteAccuracy>
	<FixedTimeStep>0.001</FixedTimeStep>
	<RelativeAccuracy>1.0E-5</RelativeAccuracy>
	<TimeAccuracy>1.0E-5</TimeAccuracy>
	<Frame>
		<Width>1360</Width>
		<Height>940</Height>
	</Frame>
	<Database>
		<Logging>false</Logging>
		<AutoExport>false</AutoExport>
		<ShutdownCompact>false</ShutdownCompact>
		<ImportSettings>
		</ImportSettings>
		<ExportSettings>
		</ExportSettings>
	</Database>
	
	<RunConfiguration ActiveObjectClassId="1595200157806">
		<Id>1595200157839</Id>
		<Name><![CDATA[RunConfiguration]]></Name>
		<MaximumMemory>512</MaximumMemory>
		<ModelTimeProperties>
			<StopOption><![CDATA[Stop at specified time]]></StopOption>
			<InitialDate><![CDATA[1595116800000]]></InitialDate>	
			<InitialTime><![CDATA[0.0]]></InitialTime>	
			<FinalDate><![CDATA[1597795200000]]></FinalDate>	
			<FinalTime><![CDATA[100.0]]></FinalTime>	
		</ModelTimeProperties>
		<AnimationProperties>
			<StopNever>true</StopNever>
			<ExecutionMode>realTimeScaled</ExecutionMode>
			<RealTimeScale>1.0</RealTimeScale>
			<EnableZoomAndPanning>true</EnableZoomAndPanning>
			<EnableDeveloperPanel>false</EnableDeveloperPanel>
			<ShowDeveloperPanelOnStart>false</ShowDeveloperPanelOnStart>
		</AnimationProperties>
		<Inputs>		
		</Inputs>
		<Outputs>
		</Outputs>
	</RunConfiguration>
	<Experiments>	
		<!--   =========   Simulation Experiment   ========  -->
		<SimulationExperiment ActiveObjectClassId="1595200157806">
			<Id>1595200157838</Id>
			<Name><![CDATA[Simulation]]></Name>
			<ClientAreaTopLeft><X>0</X><Y>0</Y></ClientAreaTopLeft>
			<CommandLineArguments><![CDATA[]]></CommandLineArguments>
			<MaximumMemory>512</MaximumMemory>
			<RandomNumberGenerationType>randomSeed</RandomNumberGenerationType>
			<CustomGeneratorCode>new Random()</CustomGeneratorCode>
			<SeedValue>1</SeedValue>
			<SelectionModeForSimultaneousEvents>LIFO</SelectionModeForSimultaneousEvents>
			<VmArgs><![CDATA[]]></VmArgs>
			<LoadRootFromSnapshot>false</LoadRootFromSnapshot>

			<Presentation>
				<Text>
					<Id>0</Id>
					<Name><![CDATA[text]]></Name>
					<X>50</X><Y>30</Y>
					<Label><X>10</X><Y>0</Y></Label>
					<PublicFlag>true</PublicFlag>
					<PresentationFlag>true</PresentationFlag>
					<ShowLabel>false</ShowLabel>
					<DrawMode>SHAPE_DRAW_2D3D</DrawMode>
					<EmbeddedIcon>false</EmbeddedIcon>
					<Z>0</Z>
					<Rotation>0.0</Rotation>
					<Color>-12490271</Color>
					<Text><![CDATA[COVID]]></Text>
					<Font>
						<Name>SansSerif</Name>
						<Size>24</Size>
						<Style>0</Style>
					</Font>
					<Alignment>LEFT</Alignment>
				</Text>
			</Presentation>

			<Parameters>			
				<Parameter>
					<ParameterName><![CDATA[countOpPrep]]></ParameterName>
				</Parameter>
				<Parameter>
					<ParameterName><![CDATA[countOpTran]]></ParameterName>
				</Parameter>
				<Parameter>
					<ParameterName><![CDATA[countOpColl]]></ParameterName>
				</Parameter>
				<Parameter>
					<ParameterName><![CDATA[countOpLoad]]></ParameterName>
				</Parameter>
				<Parameter>
					<ParameterName><![CDATA[countOpTest]]></ParameterName>
				</Parameter>
				<Parameter>
					<ParameterName><![CDATA[countEqHeat]]></ParameterName>
				</Parameter>
				<Parameter>
					<ParameterName><![CDATA[countEqBio]]></ParameterName>
				</Parameter>
				<Parameter>
					<ParameterName><![CDATA[countEqCent]]></ParameterName>
				</Parameter>
				<Parameter>
					<ParameterName><![CDATA[countEqTest]]></ParameterName>
				</Parameter>
			</Parameters>			
			<PresentationProperties>
				<EnableZoomAndPanning>true</EnableZoomAndPanning>
				<ExecutionMode><![CDATA[realTimeScaled]]></ExecutionMode>
				<Title><![CDATA[COVID : Simulation]]></Title>	
				<EnableDeveloperPanel>true</EnableDeveloperPanel>
				<ShowDeveloperPanelOnStart>false</ShowDeveloperPanelOnStart>
				<RealTimeScale>1.0</RealTimeScale>
			</PresentationProperties>
			<ModelTimeProperties>
				<StopOption><![CDATA[Never]]></StopOption>
				<InitialDate><![CDATA[1595116800000]]></InitialDate>	
				<InitialTime><![CDATA[0.0]]></InitialTime>	
				<FinalDate><![CDATA[1597795200000]]></FinalDate>	
				<FinalTime><![CDATA[100.0]]></FinalTime>	
			</ModelTimeProperties>
		</SimulationExperiment>	
	</Experiments>
    <RequiredLibraryReference>
		<LibraryName><![CDATA[com.anylogic.libraries.processmodeling]]></LibraryName>
		<VersionMajor>8</VersionMajor>
		<VersionMinor>0</VersionMinor>
		<VersionBuild>5</VersionBuild>
    </RequiredLibraryReference>
</Model>
</AnyLogicWorkspace>
